# Supplementary material for: Integrated physiological and multi-omics analyses identify a SmWRKY4–SmAPX2 regulatory module associated with cold adaptation in Sapindus mukorossi
Source: Front Plant Sci. 2026 Jun 9;17:1841628. doi: 10.3389/fpls.2026.1841628 (PMC13286772; doi:10.3389/fpls.2026.1841628)
Supplement: Supplementary file 1 [file Table1.xlsx]

## Sheet: S1_Material_Info
	Table S1. Information on the selected cold-tolerant and cold-sensitive Sapindus mukorossi materials used in this study.
	No.	Provenance	Material ID	Group	Plant No.	Field plot coordinate
	1	Jiaxiang, Shandong	CT-BWH007	CT	1	(7, 5)
	2	Jiaxiang, Shandong	CT-BWH007	CT	2	(7, 6)
	3	Jiaxiang, Shandong	CT-BWH007	CT	3	(7, 16)
	4	Lingbi, Jiangsu	CT-BWH009	CT	1	(9, 2)
	5	Lingbi, Jiangsu	CT-BWH009	CT	2	(9, 3)
	6	Lingbi, Jiangsu	CT-BWH009	CT	3	(9, 4)
	7	Bozhou, Anhui	CT-BWH012	CT	1	(12, 3)
	8	Bozhou, Anhui	CT-BWH012	CT	2	(12, 7)
	9	Bozhou, Anhui	CT-BWH012	CT	3	(12, 11)
	10	Pingyuan New Area, Xinxiang	CT-BWH016	CT	1	(16, 3)
	11	Pingyuan New Area, Xinxiang	CT-BWH016	CT	2	(16, 8)
	12	Pingyuan New Area, Xinxiang	CT-BWH016	CT	3	(16, 9)
	13	Wugang, Pingdingshan	CT-BWH017	CT	1	(17, 8)
	14	Wugang, Pingdingshan	CT-BWH017	CT	2	(17, 10)
	15	Wugang, Pingdingshan	CT-BWH017	CT	3	(17, 12)
	16	Baoquan Reservoir, Xinxiang	CT-BWH018	CT	1	(18, 4)
	17	Baoquan Reservoir, Xinxiang	CT-BWH018	CT	2	(18, 6)
	18	Baoquan Reservoir, Xinxiang	CT-BWH018	CT	3	(18, 7)
	19	Fenghuang Mountain, Xinxiang	CT-BWH021	CT	1	(21, 1)
	20	Fenghuang Mountain, Xinxiang	CT-BWH021	CT	2	(21, 2)
	21	Fenghuang Mountain, Xinxiang	CT-BWH021	CT	3	(21, 8)
	22	Tongbai, Nanyang	CT-BWH022	CT	1	(22, 3)
	23	Tongbai, Nanyang	CT-BWH022	CT	2	(22, 4)
	24	Tongbai, Nanyang	CT-BWH022	CT	3	(22, 6)
	25	Xichuan, Nanyang	CT-BWH023	CT	1	(23, 5)
	26	Xichuan, Nanyang	CT-BWH023	CT	2	(23, 8)
	27	Xichuan, Nanyang	CT-BWH023	CT	3	(23, 9)
	28	Pingdingshan, Henan	CT-BWH045	CT	1	(45, 3)
	29	Pingdingshan, Henan	CT-BWH045	CT	2	(45, 7)
	30	Pingdingshan, Henan	CT-BWH045	CT	3	(45, 9)
	31	Puning, Jieyang	CS-BWH001	CS	1	(1, 2)
	32	Puning, Jieyang	CS-BWH001	CS	2	(1, 4)
	33	Puning, Jieyang	CS-BWH001	CS	3	(1, 7)
	34	Taizhou, Zhejiang	CS-BWH002	CS	1	(2, 1)
	35	Taizhou, Zhejiang	CS-BWH002	CS	2	(2, 3)
	36	Taizhou, Zhejiang	CS-BWH002	CS	3	(2, 4)
	37	Yulin, Guangxi	CS-BWH011	CS	1	(11, 2)
	38	Yulin, Guangxi	CS-BWH011	CS	2	(11, 8)
	39	Yulin, Guangxi	CS-BWH011	CS	3	(11, 14)
	40	Zhangzhou, Fujian	CS-BWH013	CS	1	(13, 2)
	41	Zhangzhou, Fujian	CS-BWH013	CS	2	(13, 3)
	42	Zhangzhou, Fujian	CS-BWH013	CS	3	(13, 4)
	43	Ruili, Yunnan	CS-BWH034	CS	1	(34, 1)
	44	Ruili, Yunnan	CS-BWH034	CS	2	(34, 2)
	45	Ruili, Yunnan	CS-BWH034	CS	3	(34, 4)
	46	Guilin, Guangxi	CS-BWH035	CS	1	(35, 5)
	47	Guilin, Guangxi	CS-BWH035	CS	2	(35, 6)
	48	Guilin, Guangxi	CS-BWH035	CS	3	(35, 9)
	49	Ganzhou, Jiangxi	CS-BWH048	CS	1	(48, 1)
	50	Ganzhou, Jiangxi	CS-BWH048	CS	2	(48, 4)
	51	Ganzhou, Jiangxi	CS-BWH048	CS	3	(48, 5)
	52	Sanming, Fujian	CS-BWH049	CS	1	(49, 3)
	53	Sanming, Fujian	CS-BWH049	CS	2	(49, 4)
	54	Sanming, Fujian	CS-BWH049	CS	3	(49, 7)
	55	Zhongshan, Guangdong	CS-BWH061	CS	1	(61, 2)
	56	Zhongshan, Guangdong	CS-BWH061	CS	2	(61, 3)
	57	Zhongshan, Guangdong	CS-BWH061	CS	3	(61, 5)
	58	Yueqing, Zhejiang	CS-BWH081	CS	1	(81, 1)
	59	Yueqing, Zhejiang	CS-BWH081	CS	2	(81, 6)
	60	Yueqing, Zhejiang	CS-BWH081	CS	3	(81, 7)

## Sheet: S2_qPCR_Primers
	Table S2. Primer sequences used for qRT-PCR analysis.
	P-Rime-R name	Sequence (5′–3′)	Annotation
	SmAPX2-F	ATGACAGAAATCGTTAAAAT	Gene cloning primers
	SmAPX2-R	TAAAGCTCTCTGAACTCGGG
	SmWRKY4-F	ATGGCGACTGGGAAACAAGA
	SmWRKY4-R	AAAAAGAGCCAATTGTAGTG
	pESC-SmAPX2-F(XhoI)	TTTCCGAAGAAGACCTCGAGATGACAGAAATCGTTAAAAT	Primers for Yeast expression vector
	pESC-SmAPX2-R(KpnI)	TCTTAGCTAGCCGCGGTACCTAAAGCTCTCTGAACTCGGG
	1302-SmAPX2-F(BamHI)	GAGCTCGGTACCCGGGGATCCATGACAGAAATCGTTAAAAT	Primers for Overexpression vector
	1302-SmAPX2-R(SbfI)	CCAAGCTTGCATGCCTGCAGGTAAAGCTCTCTGAACTCGGG
	AD-SmWRKY4-F(EcoRI)	GCCATGGAGGCCAGTGAATTCATGGCGACTGGGAAACAAGA	Primers for Y1H
	AD-SmWRKY4-R(BamHI)	CAGCTCGAGCTCGATGGATCCAAAAAGAGCCAATTGTAGTG
	PAbAi-SmAPX2P-F(BamHI)	CTTGAATTCGAGCTCGGTACCAACAATTCAAAAACGATGAGAGAATC
	PAbAi-SmAPX2P-R(XhoI)	ATACAGAGCACATGCCTCGAGCAATAGTGGAAACAGAGGAATTTC
	0800-SmAPX2P-F(XhoI)	ACCGGGCCCCCCCTCGAGAACAATTCAAAAACGATGAGAGAA	Primers for LUC
	0800-SmAPX2P-R(BamHI)	CGCTCTAGAACTAGTGGATCCCAATAGTGGAAACAGAGGAATT
	62SK-SmWRKY4-F(BamHI)	CGCTCTAGAACTAGTGGATCCATGGCGACTGGGAAACAAGA
	62SK-SmWRKY4-R(KpnI)	TCAGCGTACCGAATTGGTACCAAAAAGAGCCAATTGTAGTG
	1302-F	GTGAGCGGATAACAATTTC	Sequencing primers
	1302-R	CAGTCACGACGTTGTAAA
	ESC-F	ATTTTCGGTTTGTATTACTTC
	ESC-R	GTTCTTAATACTAACATAACT
	AD-F	TAATACGACTCACTATAGGGCGAGCGCCGCCATG
	AD-R	GTGAACTTGCGGGGTTTTTCAGTATCTACGATT
	SK-F	GACGCACAATCCCACTATCC
	SK-R	CGGGAAACTACTCACACAT
	0800-F	GTAAAACGACGGCCAGT
	0800-R	CTTTATGTTTTTGGCGTCTTCC
	PABAI-F	CTTCAACACTACATATGCGT
	PABAI-R	ATGCTACAAAGGACCTAATG
	ZjActin-F	GAGGACCTGAATGCTATATGGGA	Primers for qRT-PCR
	ZjActin-R	TTCTGGAACGACAAGTAGAGCA
	Q-SmDREB3_1-F	TGGCGGAAGCTGAGAGCACG
	Q-SmDREB3_2-R	ACACCGTCTTGAGCAGCCTT
	Q-SmAPX2-F	ATGACAGAAATCGTTAAAATGGG
	Q-SmAPX2-R	ACCTTCAGGATAGCATTTTTTT
	Q-SmDHAR2-F	TGTCGACGACACTGAGAATAC
	Q-SmDHAR2-R	TGATTGCGGAGGAGATGGCG
	Q-SmSODCC.2-F	ATGGAGAGTGGAAAGAGCAC
	Q-SmSODCC.2-R	TGTTGTTGTCTCCAGAAGAG
	Q-SmDREB3_2-F	ATGAAGAGAATCAGAGACTCG
	Q-SmDREB3_2-R	TCCTCATCCGCACACCACGG
	Q-SmBZIP24-F	ATGGATGGTGAAGAAGTAGAG
	Q-SmBZIP24-R	TGAAGAATCGGGATTCTGTAA
	Q-SmWRKY35-F	ATGGATGGTTCTCTCTCTCC
	Q-SmWRKY35-R	AGTTTCTGGTTTGAGTTCCG
	Q-SmWRKY39-F	ATGGAGGAGGTTGAAGCAGC
	Q-SmWRKY39-R	ACTTAGAACCTTGTAGCAGC
	Q-SmGSTU6-F	ATGGGAGCTCAAGAGAAGCA
	Q-SmGSTU6-R	CCCTGAACACAAATGGACTT
	Q-SmPER25-F	ATGGAAGGTATTTGGTTGTG
	Q-SmPER25-R	ACTTTCTACAGACAAAGCCA
	Q-SmNAC029-F	ATGATTGATCGTGTGCAGAA
	Q-SmNAC029-R	TGTTCCCAATTCTCCCCTAT
	Q-SmMYB12-F	ATGTCATCAAGTTCAATGAA
	Q-SmMYB12-R	CTCATCTTCCTCAGCTTCAC
	Q-SmWRKY4-F	AGGGCAGTGAATATCCACGA
	Q-SmWRKY4-R	GGTTAGCCTGAGAATTCATATTTCC

## Sheet: S3_Promoter_Analysis
	Table S3. Predicted cis-acting elements in the promoter region of SmAPX2
	Pattern name	TF family	Sequence name	Start	Stop	Strand	Score	P-value	Q-value	Matched sequence
	AT2G04880	WRKY	whz_006490-RA	256	266	-	17.2907	9.96e-07	0.00396	TTGACCGAGTT
	AT2G24570	WRKY	whz_006490-RA	1635	1648	+	13.3836	1.4e-05	0.0557	TAAAAGTCGACGGT
	AT2G25000	WRKY	whz_006490-RA	259	269	+	12.734	2.84e-05	0.113	TCGGTCAAACT
	AT5G56270	WRKY	whz_006490-RA	260	267	+	12.5638	3.15e-05	0.125	CGGTCAAA
	AT1G66600	WRKY	whz_006490-RA	260	267	+	11.9681	6.77e-05	0.268	CGGTCAAA
	AT5G01900	WRKY	whz_006490-RA	260	267	+	11.2234	8.17e-05	0.317	CGGTCAAA
	AT5G17430	AP2	whz_006490-RA	443	462	-	17.4177	4.96e-07	0.00188	AAAAAAAAAGAAAAAAAAAA
	AT5G17430	AP2	whz_006490-RA	444	463	-	16.1646	1.65e-06	0.00313	TAAAAAAAAAGAAAAAAAAA
	AT3G20840	AP2	whz_006490-RA	134	152	+	14.7123	4.22e-06	0.0167	TATACGTGTCTCGAGGTGG
	AT1G02250	NAC	whz_006490-RA	340	358	-	18.1719	2.85e-07	0.00108	TAGCTTCCTTTGTAAGTTA
	AT1G02230	NAC	whz_006490-RA	342	355	-	16.2344	2.67e-06	0.0105	CTTCCTTTGTAAGT
	AT2G46770	NAC	whz_006490-RA	340	356	+	15.4219	3.3e-06	0.0126	TAACTTACAAAGGAAGC
	AT1G34670	MYB	whz_006490-RA	477	497	-	16.5781	5.39e-07	0.0021	TAGGGTATGTTTGGTGAAAAA
	AT1G06180	MYB	whz_006490-RA	480	494	-	15.2812	4.07e-06	0.0161	GGTATGTTTGGTGAA
	AT1G49720	bZIP	whz_006490-RA	133	151	+	13.2442	2e-06	0.00791	GTATACGTGTCTCGAGGTG
	AT1G06070	bZIP	whz_006490-RA	984	994	-	10.6164	2.23e-05	0.0726	TACAGCTGTTG
	AT2G41690	HSF	whz_006490-RA	1653	1667	+	16.8861	7.69e-07	0.00305	CTTCTAGAGGCTCCA
	AT3G24520	HSF	whz_006490-RA	1741	1751	+	17.7656	9.8e-07	0.0039	CTAGAATCTTC
	AT4G18880	HSF	whz_006490-RA	1652	1670	-	15.2969	3.06e-06	0.011	AAGTGGAGCCTCTAGAAGC
	AT1G44830	ERF	whz_006490-RA	1577	1591	+	15.9219	1.78e-06	0.00708	TCAACTCCACCACCA
	AT1G75490	ERF	whz_006490-RA	1577	1591	+	14.6094	3.99e-06	0.0158	TCAACTCCACCACCA
	AT5G65130	ERF	whz_006490-RA	1577	1591	+	13.9062	4.56e-06	0.0181	TCAACTCCACCACCA

## Sheet: S4-1_Bud break
		Table S4-1. Bud break within the apical 20-cm segment of the main stem in CT and CS materials after natural overwintering
		Material ID	Group	Plant No.	Total bud positions within the apical 20cm segment	Sprouted buds	Non-sprouted bud positions	Bud break rate (%)	Non-sprouting rate (%)
		CT-BWH007	CT	1	8	4	4	50	50
		CT-BWH007	CT	2	7	6	1	85.7143	14.2857
		CT-BWH007	CT	3	7	4	3	57.1429	42.8571
		CT-BWH009	CT	1	7	5	2	71.4286	28.5714
		CT-BWH009	CT	2	7	3	4	42.8571	57.1429
		CT-BWH009	CT	3	6	3	3	50	50
		CT-BWH012	CT	1	7	5	2	71.4286	28.5714
		CT-BWH012	CT	2	8	5	3	62.5	37.5
		CT-BWH012	CT	3	8	6	2	75	25
		CT-BWH016	CT	1	6	4	2	66.6667	33.3333
		CT-BWH016	CT	2	7	7	0	100	0
		CT-BWH016	CT	3	7	7	0	100	0
		CT-BWH017	CT	1	7	4	3	57.1429	42.8571
		CT-BWH017	CT	2	7	5	2	71.4286	28.5714
		CT-BWH017	CT	3	7	4	3	57.1429	42.8571
		CT-BWH018	CT	1	8	4	4	50	50
		CT-BWH018	CT	2	7	5	2	71.4286	28.5714
		CT-BWH018	CT	3	8	5	3	62.5	37.5
		CT-BWH021	CT	1	7	7	0	100	0
		CT-BWH021	CT	2	7	5	2	71.4286	28.5714
		CT-BWH021	CT	3	8	7	1	87.5	12.5
		CT-BWH022	CT	1	9	8	1	88.8889	11.1111
		CT-BWH022	CT	2	9	9	0	100	0
		CT-BWH022	CT	3	7	5	2	71.4286	28.5714
		CT-BWH023	CT	1	7	4	3	57.1429	42.8571
		CT-BWH023	CT	2	7	5	2	71.4286	28.5714
		CT-BWH023	CT	3	7	4	3	57.1429	42.8571
		CT-BWH045	CT	1	7	5	2	71.4286	28.5714
		CT-BWH045	CT	2	8	5	3	62.5	37.5
		CT-BWH045	CT	3	7	6	1	85.7143	14.2857
		CS-BWH001	CS	1	6	0	6	0	100
		CS-BWH001	CS	2	7	0	7	0	100
		CS-BWH001	CS	3	7	0	7	0	100
		CS-BWH002	CS	1	7	0	7	0	100
		CS-BWH002	CS	2	5	0	5	0	100
		CS-BWH002	CS	3	5	0	5	0	100
		CS-BWH011	CS	1	7	0	7	0	100
		CS-BWH011	CS	2	7	0	7	0	100
		CS-BWH011	CS	3	6	0	6	0	100
		CS-BWH013	CS	1	7	0	7	0	100
		CS-BWH013	CS	2	6	0	6	0	100
		CS-BWH013	CS	3	6	0	6	0	100
		CS-BWH034	CS	1	7	0	7	0	100
		CS-BWH034	CS	2	6	0	6	0	100
		CS-BWH034	CS	3	7	0	7	0	100
		CS-BWH035	CS	1	7	0	7	0	100
		CS-BWH035	CS	2	7	0	7	0	100
		CS-BWH035	CS	3	7	0	7	0	100
		CS-BWH048	CS	1	5	0	5	0	100
		CS-BWH048	CS	2	5	0	5	0	100
		CS-BWH048	CS	3	5	0	5	0	100
		CS-BWH049	CS	1	6	0	6	0	100
		CS-BWH049	CS	2	7	0	7	0	100
		CS-BWH049	CS	3	7	0	7	0	100
		CS-BWH061	CS	1	6	0	6	0	100
		CS-BWH061	CS	2	6	0	6	0	100
		CS-BWH061	CS	3	6	0	6	0	100
		CS-BWH081	CS	1	6	0	6	0	100
		CS-BWH081	CS	2	7	0	7	0	100
		CS-BWH081	CS	3	6	0	6	0	100
			CT		7.30 ± 0.70	5.20 ± 1.42	2.10 ± 1.18	70.90 ± 16.31 ***	29.10 ± 16.31
			CS		6.30 ± 0.75	0.00 ± 0.00	6.30 ± 0.75	0.00 ± 0.00	100.00 ± 0.00
		Note:	CT, cold-tolerant materials; CS, cold-sensitive materials. Bud break was evaluated in March 2024 after natural overwintering and before subsequent sampling.
			Because the four-year-old seedlings generally retained a single main stem at this stage, bud counting was performed within the apical 20-cm segment of the main stem.
			Total bud positions indicate the number of visible bud positions within this segment.
			Sprouted buds were defined as buds showing visible bud break or new shoot emergence.
			Non-sprouted bud positions indicate bud positions without visible bud break within the evaluated segment.
			Bud break rate and non-sprouting rate were calculated relative to the total number of visible bud positions.
			Data are presented as mean ± SD. Asterisks indicate significant differences between CT and CS according to Welch’s t-test (*** P < 0.001).

## Sheet: S4-2_Anatomy
	Table S4-2. Raw measurements of branch anatomical traits in CT and CS materials.
	Material ID	Group	Measurement No.	Branch radius (μm)	CoT (μm)	PhT(μm)	XyT(μm)	Co rate (%)	Ph rate (%)	Xy rate (%)	Xy/Ph
	CT-BWH007	CT	1	4916.73	291.973	456.281	2575.78	5.94	9.28	52.39	5.65
	CT-BWH007	CT	2	4681.5	362.215	521.536	2516.43	7.74	11.14	53.75	4.83
	CT-BWH007	CT	3	4731.36	275.507	496.065	2179.67	5.82	10.48	46.07	4.39
	CT-BWH009	CT	1	5876.47	238.797	297.728	2497.79	4.06	5.07	42.51	8.39
	CT-BWH009	CT	2	5411.91	256.331	389.759	2462.26	4.74	7.2	45.5	6.32
	CT-BWH009	CT	3	5464.47	257.031	431.189	2584.11	4.7	7.89	47.29	5.99
	CT-BWH012	CT	1	5602.89	167.287	257.389	2657.6	2.99	4.59	47.43	10.33
	CT-BWH012	CT	2	5548.15	138.235	331.483	2847.03	2.49	5.97	51.31	8.59
	CT-BWH012	CT	3	5661.47	173.807	298.873	2786.59	3.07	5.28	49.22	9.32
	CT-BWH016	CT	1	5547.44	246.033	470.88	2484.14	4.43	8.49	44.78	5.28
	CT-BWH016	CT	2	5540.36	226.009	385.004	2646.84	4.08	6.95	47.77	6.87
	CT-BWH016	CT	3	5654.17	220.009	360.893	2512.62	3.89	6.38	44.44	6.96
	CT-BWH018	CT	1	5077.38	148.647	456.007	2991.09	2.93	8.98	58.91	6.56
	CT-BWH018	CT	2	5519.64	204.313	484.066	3093.17	3.7	8.77	56.04	6.39
	CT-BWH018	CT	3	5685.07	177.133	345.485	3365.91	3.12	6.08	59.21	9.74
	CT-BWH021	CT	1	4893.5	339.034	386.988	2379.24	6.93	7.91	48.62	6.15
	CT-BWH021	CT	2	5045.08	281.368	372.924	2903.91	5.58	7.39	57.56	7.79
	CT-BWH021	CT	3	5134.51	318.798	463.517	2597.97	6.21	9.03	50.6	5.6
	CS-BWH001	CS	1	4483.02	160.655	169.234	2150.64	3.58	3.78	47.97	12.71
	CS-BWH001	CS	2	4490.7	153.237	183.174	1711.49	3.41	4.08	38.11	9.34
	CS-BWH001	CS	3	4395.16	154.786	140.246	2177.59	3.52	3.19	49.55	15.53
	CS-BWH002	CS	1	6714.24	118.104	225.02	3330.16	1.76	3.35	49.6	14.8
	CS-BWH002	CS	2	6893.13	131.533	242.215	3083.9	1.91	3.51	44.74	12.73
	CS-BWH002	CS	3	6815.89	90.032	231.937	3418.84	1.32	3.4	50.16	14.74
	CS-BWH011	CS	1	5566.36	69.778	294.337	2760.41	1.25	5.29	49.59	9.38
	CS-BWH011	CS	2	5659.72	78.231	305.617	2557.52	1.38	5.4	45.19	8.37
	CS-BWH011	CS	3	5322.05	131.488	333.419	2588.11	2.47	6.26	48.63	7.76
	CS-BWH013	CS	1	5918.25	174.264	311.333	3467.49	2.94	5.26	58.59	11.14
	CS-BWH013	CS	2	5531.76	148.054	354.265	3638.33	2.68	6.4	65.77	10.27
	CS-BWH013	CS	3	5844.45	143.618	291.88	3036.9	2.46	4.99	51.96	10.4
	CS-BWH034	CS	1	4385.34	149.819	132.519	2124.08	3.42	3.02	48.44	16.03
	CS-BWH034	CS	2	4739.06	125.737	135.915	2215.75	2.65	2.87	46.76	16.3
	CS-BWH034	CS	3	4949.29	159.321	157.598	2323.48	3.22	3.18	46.95	14.74
	CS-BWH048	CS	1	4713.69	216.481	337.154	2438.53	4.59	7.15	51.73	7.23
	CS-BWH048	CS	2	5370.22	196.041	270.496	3140.66	3.65	5.04	58.48	11.61
	CS-BWH048	CS	3	5553.94	236.235	429.865	3592.46	4.25	7.74	64.68	8.36
		CT		5332.89 ± 362.78	240.14 ± 64.81 ***	400.34 ± 76.26 ***	2671.23 ± 283.77	4.58 ± 1.50 ***	7.60 ± 1.84 ***	50.19 ± 5.15	6.95 ± 1.72 ***
		CS		5407.88 ± 818.44	145.19 ± 43.45	252.91 ± 86.79	2796.13 ± 590.37	2.77 ± 1.00	4.91 ± 1.51	51.22 ± 6.95	11.74 ± 3.04
	Note:	CT, cold-tolerant materials; CS, cold-sensitive materials.
		CoT, cortex thickness; PhT, phloem thickness; XyT, xylem thickness; Co rate, cortex rate; Ph rate, phloem rate; Xy rate, xylem rate; Xy/Ph, xylem/phloem ratio.
		Branch radius, CoT, PhT, and XyT were measured from paraffin cross-sections of one-year-old branches after natural low-temperature exposure.
		Co rate, Ph rate, and Xy rate were calculated as the percentages of cortex, phloem, and xylem thickness relative to branch radius, respectively.
		Xy/Ph was calculated as the ratio of xylem thickness to phloem thickness.
		Data are presented as mean ± SD. Asterisks indicate significant differences between CT and CS according to Welch’s t-test (*** P < 0.001); ns indicates no significant difference.

## Sheet: S5_Fig2_Raw_Data
	Table S5. Raw data and statistical analysis of physiological and biochemical indices in CT and CS materials under low-temperature stress.
	REC(%)	X	CT:Y1	CT:Y2	CT:Y3	CS:Y1	CS:Y2	CS:Y3
		CK	26.1525	24.1037	24.6998	21.4085	21.1885	29.7652
		2h	25.1665	28.5264	26.2331	28.1597	29.4279	28.0096
		4h	34.6826	33.5593	32.0045	53.2743	51.9838	55.8491
		8h	48.3299	50.1073	47.6369	54.6774	60.1556	54.4595
		12h	58.3719	54.3832	61.1448	72.0611	78.6477	75.4365
		24h	58.9639	60.0522	66.8793	78.5652	79.4851	82.1793
		48h	70.9698	68.6976	79.6748	84.4344	93.3597	88.9532
		72h	83.1139	86.3335	82.7528	89.6266	94.0816	90.4762
	MDA(nmol·g⁻¹ FW)	X	CT:Y1	CT:Y2	CT:Y3	CS:Y1	CS:Y2	CS:Y3
		CK	16.3881	10.5902	11.7085	12.8848	15.3291	20.0758
		2h	11.9062	14.9659	14.5676	17.3479	15.5176	18.4918
		4h	18.8666	13.2921	16.4634	16.4144	18.3597	22.0631
		8h	19.4308	18.2193	16.1511	21.3085	21.7427	19.6366
		12h	22.6607	21.5749	21.1243	26.3674	27.5048	29.5004
		24h	18.3733	18.7619	17.1151	29.3362	26.9937	28.44
		48h	17.0381	15.1234	17.1644	37.3975	36.8462	42.0361
		72h	16.2859	13.63	21.0358	35.3646	34.1431	30.5129
	Pro(μmol·g⁻¹ FW)	X	CT:Y1	CT:Y2	CT:Y3	CS:Y1	CS:Y2	CS:Y3
		CK	1.2249	1.0143	1.0582	0.8782	0.8737	0.9813
		2h	1.2251	1.1081	1.2054	1.3755	1.3705	1.2062
		4h	1.6814	1.3515	1.5426	1.4868	1.3168	1.3235
		8h	1.5847	1.5916	1.6138	1.5847	1.8952	1.7436
		12h	1.8493	1.9962	1.8382	0.8841	0.9818	0.9632
		24h	1.8402	1.8901	1.8031	0.7302	0.6862	0.7948
		48h	1.2983	1.1865	1.2035	0.7595	0.6939	0.6229
		72h	1.0311	1.1022	1.0749	0.5033	0.5269	0.5977
	SS(mg·g⁻¹ FW)	X	CT:Y1	CT:Y2	CT:Y3	CS:Y1	CS:Y2	CS:Y3
		CK	7.9949	7.0515	8.6932	6.7755	6.264	6.8022
		2h	10.7016	11.3671	9.2597	6.2752	7.8492	7.2722
		4h	10.0376	12.2641	11.1618	14.1946	14.0885	12.0415
		8h	16.7808	15.9611	15.885	12.2932	12.521	15.6918
		12h	13.7494	15.0355	12.4068	15.767	15.4928	13.5375
		24h	13.2292	11.5873	13.4047	13.6308	14.7745	13.0044
		48h	14.3518	15.9461	15.8525	10.309	8.0802	6.7951
		72h	14.2356	13.3686	15.5068	7.7943	7.8983	6.7866
	SP(mg·g⁻¹ FW)	X	CT:Y1	CT:Y2	CT:Y3	CS:Y1	CS:Y2	CS:Y3
		CK	1.9032	1.9637	1.5763	1.3916	1.0691	1.1067
		2h	1.1319	1.2166	1.7829	1.4922	1.2913	1.0514
		4h	2.6103	2.8131	2.6723	3.5719	2.8885	2.7955
		8h	2.9897	3.1387	2.8408	1.7985	2.2606	1.5184
		12h	3.131	2.9424	3.1621	1.8158	1.8456	1.6458
		24h	2.9184	2.8372	2.6489	1.397	1.9937	1.6423
		48h	3.5013	3.2479	3.4023	1.2014	1.0482	1.3364
		72h	3.1152	3.6876	3.8855	1.0224	1.3462	0.9934
	SOD(U·g⁻¹ FW)	X	CT:Y1	CT:Y2	CT:Y3	CS:Y1	CS:Y2	CS:Y3
		CK	345.089	392.949	428.548	362.191	334.944	408.423
		2h	466.301	448.349	408.621	426.262	380.607	393.771
		4h	400.702	448.598	493.389	410.095	404.606	450.538
		8h	463.277	460.582	442.027	211.711	402.799	401.932
		12h	484.432	545.456	491.022	389.353	256.23	306.786
		24h	510.342	482.734	465.365	318.201	316.024	200.251
		48h	407.713	431.261	460.382	261.77	350.433	306.188
		72h	426.482	466.647	395.983	396.542	298.474	226.559
	POD(U·g⁻¹ FW)	X	CT:Y1	CT:Y2	CT:Y3	CS:Y1	CS:Y2	CS:Y3
		CK	609.176	504.316	536.462	537.361	490.863	462.269
		2h	672.162	630.808	633.69	539.883	451.57	569.953
		4h	848.533	708.592	788.944	545.933	553.692	635.584
		8h	761.978	656.248	752.857	621.464	478.956	550.398
		12h	686.126	770.787	703.556	556.198	533.472	603.201
		24h	601.559	784.412	759.531	590.411	642.911	634.429
		48h	698.087	618.009	631.202	371.692	395.346	397.162
		72h	473.325	500.786	562.213	396.368	370.312	305.174
	CAT(U·g⁻¹ FW)	X	CT:Y1	CT:Y2	CT:Y3	CS:Y1	CS:Y2	CS:Y3
		CK	81.2741	73.6536	97.1737	100.332	91.0968	84.9118
		2h	120.665	91.0847	109.167	121.595	73.5426	123.917
		4h	115.728	126.622	118.642	124.624	101.864	112.031
		8h	85.9024	110.35	97.5801	181.824	176.931	150.522
		12h	124.919	154.568	134.492	72.1851	75.3968	102.772
		24h	233.316	177.288	209.318	134.752	111.714	55.0741
		48h	114.973	95.4878	131.913	98.389	100.904	76.6363
		72h	100.03	138.889	82.4538	72.8578	105.365	94.8792
	APX(μmol·min⁻¹·g⁻¹ FW)	X	CT:Y1	CT:Y2	CT:Y3	CS:Y1	CS:Y2	CS:Y3
		CK	1.4148	1.1715	1.2222	1.0143	1.0091	1.1335
		2h	1.4153	1.2799	1.3923	1.5887	1.8829	1.3932
		4h	1.8422	1.5617	1.7817	1.7172	1.6209	2.0286
		8h	1.8303	1.7183	1.8638	1.9304	2.1893	2.2138
		12h	2.1359	2.3056	2.1231	1.3212	1.2341	1.2125
		24h	2.1254	2.5831	2.2826	0.9434	1.1925	0.9187
		48h	2.4996	2.3699	2.6397	0.9772	0.8014	0.8195
		72h	2.1909	2.2731	2.3415	0.5313	0.6086	0.8303

## Sheet: S6_DEGs
Table S6. Detailed information on differentially expressed genes (DEGs).
Gene_ID	CTCK_1:read count	CTCK_1:fpkm	CTCK_2:read count	CTCK_2:fpkm	CTCK_3:read count	CTCK_3:fpkm	CT12h_1:read count	CT12h_1:fpkm	CT12h_2:read count	CT12h_2:fpkm	CT12h_3:read count	CT12h_3:fpkm	CT24h_1:read count	CT24h_1:fpkm	CT24h_2:read count	CT24h_2:fpkm	CT24h_3:read count	CT24h_3:fpkm	CT48h_1:read count	CT48h_1:fpkm	CT48h_2:read count	CT48h_2:fpkm	CT48h_3:read count	CT48h_3:fpkm	CT72h_1:read count	CT72h_1:fpkm	CT72h_2:read count	CT72h_2:fpkm	CT72h_3:read count	CT72h_3:fpkm	CSCK_1:read count	CSCK_1:fpkm	CSCK_2:read count	CSCK_2:fpkm	CSCK_3:read count	CSCK_3:fpkm	CS12h_1:read count	CS12h_1:fpkm	CS12h_2:read count	CS12h_2:fpkm	CS12h_3:read count	CS12h_3:fpkm	CS24h_1:read count	CS24h_1:fpkm	CS24h_2:read count	CS24h_2:fpkm	CS24h_3:read count	CS24h_3:fpkm	CS48h_1:read count
whz_000002	0	0	0	0	0	0	0	0	0	0	0	0	1	0.064117	4	0.240015	1	0.0651565	0	0	0	0	0	0	0	0	3	0.207564	0	0	11	0.703272	13	0.987812	17	1.36269	23	1.70034	26	1.75601	21	1.63448	23	1.84071	18	1.45351	20	1.41659	30
whz_000003	3	0.416577	2	0.240647	3	0.384197	1	0.138548	0	0	0	0	6	0.919287	13	1.86401	8	1.24559	1	0.153454	0	0	0	0	0	0	0	0	0	0	98	14.9721	58	10.5314	45	8.6196	121	21.3757	123	19.8511	100	18.5989	135	25.8177	79	15.2441	78	13.2018	107
whz_000023	8	1.42562	9	1.38974	15	2.46526	36	6.40092	25	4.59736	22	3.84046	11	2.16288	6	1.10407	8	1.59851	28	5.5141	21	3.66653	42	8.03088	32	6.17259	30	6.36529	46	9.521	19	3.72521	18	4.1944	17	4.17891	9	2.04041	17	3.52102	5	1.19343	11	2.6997	14	3.4669	20	4.3442	8
whz_000038	0	0	0	0	0	0	0	0	0	0	0	0	0	0	0	0	0	0	0	0	0	0	0	0	0	0	0	0	0	0	13	1.93582	4	0.707916	5	0.933487	6	1.03312	2	0.314611	8	1.45025	24	4.47361	13	2.44501	5	0.824848	15
whz_000040	1	0.147478	1	0.127792	0	0	0	0	1	0.152189	0	0	1	0.162724	3	0.456856	1	0.165363	0	0	0	0	0	0	0	0	0	0	0	0	5	0.811298	2	0.385692	9	1.83092	15	2.81435	12	2.0569	24	4.74081	3	0.609337	7	1.43458	10	1.7976	22
whz_000041	0	0	0	0	0	0	0	0	1	0.0740515	0	0	0	0	0	0	0	0	0	0	0	0	0	0	1	0.0776752	0	0	0	0	4	0.315807	9	0.84451	16	1.58379	25	2.28233	8	0.667228	7	0.672807	8	0.790639	2	0.199438	11	0.962138	4
whz_000046	1	0.0609239	0	0	1	0.0561883	0	0	0	0	0	0	2	0.134445	1	0.0629099	0	0	0	0	0	0	0	0	0	0	0	0	0	0	17	1.13951	10	0.796658	11	0.924444	49	3.79791	68	4.81507	20	1.63204	22	1.84595	14	1.18527	72	5.3467	63
whz_000048	0	0	4	0.275537	2	0.146633	0	0	0	0	0	0	1	0.0877139	0	0	0	0	1	0.0878508	5	0.389435	6	0.511792	1	0.0860491	0	0	3	0.276997	56	4.89795	60	6.23703	54	5.92157	79	7.98969	92	8.50033	95	10.1153	106	11.6053	90	9.94226	90	8.72069	112
whz_000054	0	0	0	0	0	0	0	0	0	0	0	0	0	0	1	0.0972748	1	0.105628	2	0.20821	1	0.0922979	5	0.505404	1	0.10197	0	0	0	0	38	3.93855	52	6.40555	26	3.37865	57	6.83131	56	6.13144	49	6.18271	57	7.39526	78	10.2109	83	9.53044	71
whz_000055	1	0.121502	0	0	0	0	0	0	0	0	0	0	0	0	4	0.50185	2	0.272473	1	0.134272	0	0	0	0	0	0	0	0	0	0	22	2.94095	24	3.81309	9	1.50843	17	2.6278	18	2.54191	4	0.650963	17	2.84473	13	2.19495	21	3.11005	20
whz_000056	451	8.05259	545	8.43203	515	8.48056	309	5.50483	247	4.55105	308	5.38712	289	5.69354	309	5.69704	297	5.94602	132	2.60457	145	2.53659	144	2.75881	217	4.19394	176	3.74158	154	3.19367	310	6.08981	254	5.9303	270	6.65002	158	3.58902	128	2.65628	117	2.79807	143	3.51645	134	3.32479	197	4.28737	118
whz_000057	77	7.16948	73	5.88974	106	9.10251	86	7.98954	102	9.80059	104	9.48587	87	8.93803	96	9.22996	73	7.62133	107	11.0099	100	9.12262	121	12.0888	77	7.76053	92	10.1992	104	11.2471	71	7.27342	65	7.91397	58	7.44947	28	3.31677	50	5.41094	39	4.8638	75	9.61762	58	7.50455	66	7.49043	46
whz_000060	0	0	2	0.19403	2	0.206514	1	0.111709	2	0.231072	0	0	1	0.123534	1	0.115609	2	0.251074	6	0.742362	2	0.219389	5	0.600664	3	0.363569	5	0.666522	10	1.30039	212	26.1144	180	26.3523	166	25.6372	297	42.3037	317	41.2502	305	45.7378	227	35.0023	235	36.5619	252	34.3897	354
whz_000061	1	0.101347	0	0	1	0.0934696	0	0	0	0	0	0	9	1.00642	1	0.104651	0	0	1	0.111999	7	0.695078	1	0.108746	3	0.329107	1	0.120669	0	0	110	12.2656	93	12.3248	60	8.38811	93	11.991	118	13.8995	123	16.6967	99	13.8184	45	6.3376	89	10.9943	147
whz_000065	2	0.0578736	7	0.175519	1	0.0266875	2	0.057744	1	0.0298611	2	0.0566927	14	0.446997	24	0.717122	11	0.356906	3	0.0959345	6	0.170108	7	0.217344	20	0.626447	1	0.0344535	7	0.235266	359	11.4295	208	7.87042	194	7.74377	193	7.10507	279	9.3834	149	5.77498	135	5.38014	182	7.31849	221	7.79487	320
whz_000070	0	0	4	0.266616	2	0.141886	0	0	1	0.079379	0	0	9	0.763868	6	0.476577	10	0.862504	1	0.0850067	0	0	6	0.495224	0	0	0	0	0	0	57	4.82401	51	5.12984	64	6.79095	66	6.45884	1028	91.907	98	10.0969	55	5.82669	47	5.02398	77	7.21949	80
whz_000072	10	0.443351	22	0.845176	17	0.695112	33	1.45978	29	1.32679	23	0.998901	43	2.1035	62	2.83838	41	2.03818	14	0.685928	32	1.39002	21	0.999003	9	0.431911	13	0.686237	35	1.8023	27	1.31703	14	0.811633	22	1.34546	7	0.394826	5	0.257646	5	0.296915	11	0.67166	22	1.35541	19	1.02676	9
whz_000079	25	0.952955	35	1.15605	25	0.878881	23	0.874754	18	0.708043	11	0.410744	20	0.841178	23	0.905298	22	0.940298	31	1.30586	21	0.784285	20	0.818016	12	0.495128	7	0.317697	9	0.398461	29	1.21622	21	1.04673	21	1.10421	12	0.581934	18	0.797462	20	1.02112	26	1.36494	9	0.476732	21	0.975702	25
whz_000139	0	0	0	0	0	0	1	0.0448244	0	0	0	0	0	0	0	0	0	0	0	0	1	0.044016	0	0	0	0	0	0	0	0	45	2.22425	21	1.23365	20	1.23942	1	0.0571542	0	0	0	0	0	0	0	0	2	0.109518	14
whz_000151	5	0.752968	2	0.260984	5	0.69444	4	0.601025	11	1.70944	3	0.442563	2	0.332325	3	0.466508	1	0.168856	7	1.16495	4	0.590187	1	0.161587	2	0.326017	3	0.537912	0	0	19	3.14806	8	1.57536	17	3.53147	8	1.5327	9	1.57527	8	1.61365	17	3.52586	12	2.51124	9	1.65202	10
whz_000154	1032	39.9311	1176	39.429	1038	37.0414	848	32.7381	841	33.5802	933	35.3639	1095	46.7489	1203	48.065	1202	52.1491	434	18.5577	478	18.121	362	15.0293	814	34.0926	765	35.2433	721	32.4024	490	20.8598	436	22.0598	442	23.5914	418	20.5763	414	18.6182	408	21.1449	428	22.8079	390	20.9699	422	19.9026	334
whz_000203	22	4.09091	24	3.8671	25	4.28741	35	6.49369	29	5.56481	30	5.46469	42	8.61732	51	9.79262	48	10.008	33	6.78132	40	7.28752	42	8.38004	37	7.44737	32	7.08484	22	4.7515	26	5.31929	28	6.8083	8	2.05205	20	4.73138	29	6.26759	29	7.22286	19	4.86587	23	5.94326	26	5.893	24
whz_000205	6	0.263462	4	0.152196	5	0.202486	0	0	0	0	0	0	2	0.0968995	2	0.0906833	2	0.0984707	7	0.339678	2	0.0860436	1	0.0471157	0	0	7	0.365971	1	0.0510008	8	0.386491	19	1.09095	16	0.969139	20	1.11727	22	1.12278	25	1.47035	17	1.02807	26	1.5865	18	0.963395	19
whz_000211	211	8.52409	301	10.5368	230	8.56942	35	1.41078	49	2.04276	56	2.21616	229	10.2077	236	9.84485	192	8.69717	38	1.69649	30	1.18743	36	1.56052	40	1.74916	49	2.35692	37	1.73611	792	35.2025	730	38.5631	618	34.4393	800	41.1165	800	37.5631	741	40.0957	700	38.9469	761	42.7219	883	43.4803	1256
whz_000214	2	0.126037	2	0.109213	1	0.0581201	0	0	0	0	0	0	13	0.903936	18	1.17131	19	1.34256	0	0	0	0	0	0	0	0	1	0.0750329	0	0	28	1.94138	49	4.03783	23	1.99939	2	0.160346	23	1.68462	17	1.43493	10	0.867916	11	0.963299	24	1.84351	7
whz_000225	1140	143.401	1412	153.907	1237	143.507	1112	139.565	954	123.837	1082	133.328	1031	143.097	1068	138.723	996	140.481	1052	146.24	1117	137.665	963	129.979	1066	145.147	879	131.649	891	130.177	1709	236.522	1622	266.797	1596	276.936	1411	225.805	1547	226.174	1265	213.133	1508	261.25	1474	257.658	1604	245.933	1793
whz_000227	71	3.09854	103	3.89505	70	2.81744	74	3.22223	65	2.9273	57	2.4368	83	3.99671	90	4.05577	87	4.25725	107	5.16043	111	4.74618	103	4.82321	149	7.03864	69	3.58535	139	7.04571	87	4.17735	90	5.136	68	4.09363	46	2.55398	37	1.87675	45	2.63042	51	3.06534	54	3.27486	68	3.61721	43
whz_000230	14	2.85124	27	4.76482	24	4.50791	37	7.51854	34	7.14562	36	7.18216	12	2.69658	8	1.68239	2	0.456716	11	2.47572	16	3.19263	20	4.37054	41	9.03844	38	9.21451	26	6.15021	7	1.56851	3	0.798934	9	2.52842	2	0.518198	4	0.946828	3	0.818353	10	2.80488	9	2.54711	8	1.98592	9
whz_000231	108	3.51166	154	4.33897	97	2.90883	101	3.2767	125	4.19425	100	3.18519	94	3.37243	108	3.62614	83	3.02606	97	3.48549	109	3.47247	100	3.4889	97	3.41401	99	3.83272	73	2.75691	66	2.36111	47	1.99835	61	2.73602	40	1.65466	34	1.28491	36	1.56785	36	1.61213	42	1.89775	38	1.50605	37
whz_000236	9	0.571094	30	1.64954	17	0.994883	5	0.316564	9	0.589336	9	0.559441	6	0.42009	12	0.786281	6	0.426901	13	0.911615	11	0.683881	9	0.612784	14	0.961605	4	0.30221	17	1.25292	19	1.32648	12	0.995704	11	0.962849	21	1.69529	36	2.65505	19	1.61485	19	1.66046	18	1.58722	21	1.62424	5
whz_000241	191	5.00335	211	4.78946	203	4.90435	171	4.4694	209	5.64975	242	6.20997	160	4.62459	194	5.2476	144	4.22962	219	6.33979	219	5.62075	229	6.43669	150	4.25327	162	5.05272	162	4.92894	93	2.68036	78	2.67181	78	2.81853	70	2.33284	83	2.52703	51	1.78942	95	3.42737	89	3.23979	97	3.09717	104
whz_000244	623	29.4744	807	33.0831	730	31.8521	790	37.2915	826	40.3266	848	39.3006	631	32.9391	676	33.0244	673	35.7012	866	45.277	925	42.8767	899	45.6369	823	42.1464	793	44.6697	827	45.4436	560	29.1493	468	28.9525	459	29.955	441	26.5433	482	26.5039	385	24.3967	408	26.5844	444	29.1904	482	27.7952	325
whz_000251	122	5.95183	139	5.876	159	7.15395	201	9.78391	134	6.74606	202	9.65359	102	5.49056	108	5.44059	109	5.96249	143	7.70956	162	7.74334	125	6.54335	123	6.4953	135	7.84165	100	5.66632	95	5.09914	105	6.69828	86	5.78748	49	3.04121	59	3.3454	58	3.78994	67	4.50168	50	3.38969	64	3.80572	87
whz_000254	295	12.321	310	11.2192	315	12.1337	404	16.8358	388	16.7229	450	18.4113	308	14.1939	352	15.181	327	15.3138	435	20.0779	481	19.6831	488	21.8698	416	18.8071	285	14.1727	316	15.3293	272	12.4991	258	14.0906	244	14.0577	181	9.61754	202	9.80577	153	8.55914	207	11.9071	196	11.3758	273	13.898	185
whz_000257	0	0	1	0.0295689	10	0.314714	2	0.0680949	0	0	0	0	2	0.0753033	3	0.105709	5	0.191311	7	0.263973	6	0.200601	3	0.109845	1	0.036937	1	0.0406295	3	0.118902	8	0.300353	4	0.178485	6	0.282429	10	0.434129	3	0.118983	4	0.182824	3	0.14099	6	0.284518	11	0.457527	4
whz_000258	5	0.508343	7	0.616682	12	1.12519	8	0.811527	5	0.52458	7	0.697159	4	0.448717	9	0.944845	13	1.48198	4	0.449417	6	0.597669	3	0.327271	4	0.440201	8	0.968412	11	1.29894	9	1.00673	13	1.72828	4	0.56098	16	2.06951	31	3.66314	11	1.49794	5	0.70011	13	1.83667	12	1.48708	13
whz_000259	49	7.76171	66	9.05903	43	6.28185	38	6.0058	49	8.00963	42	6.51714	24	4.19467	26	4.25271	22	3.90746	17	2.97586	23	3.56954	18	3.05938	46	7.8872	26	4.90363	19	3.49563	38	6.62259	31	6.42106	31	6.77366	106	21.3613	89	16.3854	58	12.3056	74	16.1437	85	18.7103	97	18.7283	58
whz_000260	16	0.531287	31	0.891964	25	0.765609	10	0.331311	7	0.239862	8	0.260223	11	0.403021	10	0.342879	9	0.335091	9	0.330259	12	0.390403	6	0.213777	5	0.179714	4	0.158144	5	0.192837	23	0.840272	18	0.781566	14	0.641265	26	1.09836	27	1.04203	16	0.711612	25	1.1433	12	0.55372	29	1.17374	39
whz_000273	145	8.77563	152	7.97133	126	7.03297	173	10.4468	215	13.4278	192	11.383	177	11.8198	205	12.8114	202	13.708	298	19.931	300	17.7891	296	19.2221	241	15.7881	214	15.4208	234	16.4489	104	6.92511	93	7.35999	107	8.93294	92	7.08367	86	6.04943	114	9.24122	106	8.83539	108	9.0831	95	7.00809	81
whz_000276	5	0.089549	6	0.0931148	7	0.115624	3	0.053609	0	0	5	0.0877218	4	0.0790454	8	0.147949	2	0.0401635	5	0.0989609	3	0.0526423	0	0	0	0	0	0	3	0.0624055	3	0.0591146	16	0.374709	7	0.172937	23	0.524057	29	0.603662	20	0.479772	9	0.221995	9	0.223992	18	0.392942	9
whz_000283	113	7.27839	134	7.47891	113	6.71264	118	7.58342	126	8.37496	115	7.25607	613	43.5655	587	39.0415	563	40.6608	713	50.7516	787	49.6654	669	46.2363	145	10.1095	141	10.8133	116	8.67812	322	22.819	284	23.9199	232	20.6132	551	45.1511	610	45.6659	536	46.2419	1709	151.603	1776	158.964	1993	156.47	389
whz_000291	23	1.94403	33	2.41694	28	2.18268	45	3.79501	35	3.0528	53	4.38831	14	1.30565	7	0.610948	10	0.947732	8	0.747253	16	1.325	6	0.544159	13	1.18938	30	3.01911	20	1.96343	1	0.0929946	5	0.552622	3	0.349781	10	1.07531	10	0.982381	7	0.792477	10	1.16408	21	2.46657	20	2.06049	26
whz_000292	16	3.63988	18	3.54827	11	2.3079	12	2.7238	23	5.39946	29	6.46267	3	0.753033	8	1.87927	9	2.29573	3	0.754209	6	1.33734	7	1.7087	3	0.738741	1	0.270863	25	6.60569	0	0	1	0.297475	2	0.627621	11	3.18361	4	1.05763	1	0.304706	6	1.87987	3	0.948393	5	1.38645	7
whz_000298	4	0.214379	2	0.0928814	4	0.197715	2	0.106949	1	0.0553066	4	0.210005	0	0	1	0.0553418	0	0	2	0.118455	11	0.577614	2	0.115014	12	0.696157	21	1.34006	24	1.49398	6	0.353799	4	0.280328	3	0.221791	15	1.02276	25	1.55728	15	1.07678	30	2.21438	34	2.53222	41	2.67838	38
whz_000303	0	0	6	0.280048	0	0	6	0.322464	5	0.277926	3	0.158297	1	0.0594333	0	0	0	0	11	0.654787	11	0.580524	15	0.866953	91	5.30578	53	3.3991	54	3.37838	4	0.237054	5	0.352175	1	0.0743027	33	2.26141	29	1.81555	30	2.16441	85	6.30569	89	6.66184	88	5.77767	51
whz_000305	3	0.257642	7	0.520919	0	0	4	0.342753	2	0.177248	4	0.336513	7	0.663314	7	0.620762	1	0.0962956	1	0.0949071	9	0.757288	6	0.5529	2	0.185921	3	0.306761	6	0.598491	13	1.22835	12	1.3476	7	0.829266	12	1.3111	7	0.698713	10	1.1503	31	3.66663	24	2.86422	27	2.82635	13
whz_000306	1132	49.9801	1278	48.8943	1168	47.5611	265	11.6741	212	9.65921	253	10.9425	940	45.7935	920	41.944	824	40.7933	662	32.3007	699	30.2378	647	30.6517	394	18.83	354	18.6096	381	19.5383	3458	167.98	3048	175.974	2757	167.914	8200	460.601	9058	464.824	8079	477.774	3865	235.023	3902	239.407	4524	243.466	4314
whz_000307	0	0	2	0.0989137	3	0.157917	7	0.398634	3	0.176696	5	0.279555	11	0.692737	7	0.412553	5	0.319986	13	0.819967	9	0.503286	11	0.673663	2	0.123562	1	0.0679568	9	0.596627	4	0.251185	6	0.447801	18	1.41717	2	0.145225	3	0.199011	2	0.152895	7	0.550247	5	0.39657	7	0.486983	3
whz_000308	521	16.0459	541	14.4378	529	15.0259	400	12.2917	288	9.15324	346	10.4388	355	12.0637	400	12.7209	334	11.5341	678	23.076	731	22.058	608	20.0923	511	17.0354	433	15.8781	462	16.5265	770	26.0916	582	23.4387	626	26.5951	1102	43.1786	1174	42.0243	1092	45.0468	866	36.7328	851	36.4214	983	36.9017	847
whz_000316	288	8.72746	389	10.2146	365	10.2011	192	5.80527	217	6.78594	235	6.97606	295	9.86377	297	9.29358	265	9.00435	464	15.5388	459	13.628	556	18.0788	424	13.908	315	11.3655	359	12.6357	542	18.0708	455	18.0298	390	16.3027	949	36.5866	1000	35.2209	840	34.0948	968	40.3999	1043	43.9217	1127	41.628	896
whz_000318	41	2.20106	65	3.0237	47	2.32704	45	2.41039	44	2.43756	48	2.52427	45	2.66555	28	1.55216	43	2.58838	48	2.84769	65	3.41888	64	3.68662	51	2.96362	56	3.57948	40	2.49413	78	4.60708	66	4.63315	55	4.07297	63	4.30278	53	3.30697	55	3.9548	59	4.36224	65	4.8491	61	3.99157	56
whz_000326	1816	38.3608	2189	40.0676	1913	37.2687	2969	62.576	2922	63.6952	2965	61.354	2667	62.1613	3032	66.1351	2460	58.2663	3532	82.4509	3942	81.5851	3566	80.8263	3120	71.3395	2686	67.5555	2743	67.2989	1800	41.8338	1721	47.5375	1400	40.7943	1017	27.3308	1193	29.2899	984	27.8407	1121	32.6127	978	28.7085	1122	28.8888	1101
whz_000343	18	1.35853	25	1.63499	13	0.904896	0	0	0	0	5	0.36967	5	0.416383	4	0.311737	2	0.169254	3	0.25022	2	0.147894	0	0	8	0.653568	4	0.359452	2	0.175323	3	0.249116	1	0.0986918	2	0.208222	5	0.480095	0	0	3	0.303272	0	0	3	0.314643	5	0.459974	0
whz_000345	30	1.22898	26	0.922942	46	1.73796	18	0.735738	10	0.422746	28	1.12365	16	0.72322	30	1.26905	21	0.964617	21	0.950707	20	0.802744	19	0.835176	28	1.24161	21	1.0243	32	1.5226	41	1.84796	14	0.749957	25	1.41275	10	0.521176	7	0.333294	13	0.713316	12	0.677041	7	0.398494	18	0.898799	10
whz_000347	40	3.16804	50	3.43145	36	2.62961	24	1.89657	32	2.61539	28	2.17238	30	2.62167	28	2.28992	23	2.04254	12	1.05031	18	1.39677	13	1.10478	11	0.943035	26	2.45181	28	2.57573	34	2.96274	23	2.38201	16	1.74804	15	1.51141	17	1.5649	19	2.01557	16	1.74526	14	1.54085	20	1.93075	31
whz_000350	13	0.608306	7	0.283827	10	0.431556	1	0.046688	1	0.0482874	5	0.22919	0	0	5	0.241591	4	0.20987	0	0	0	0	0	0	0	0	2	0.111427	3	0.163046	11	0.566311	9	0.550687	6	0.387285	2	0.119061	9	0.489471	3	0.188024	1	0.0644448	5	0.325124	8	0.456283	1
whz_000352	153	5.60239	168	5.3305	159	5.36954	28	1.02298	48	1.81375	32	1.14783	44	1.77771	26	0.983076	35	1.43701	30	1.21397	37	1.32741	19	0.74651	79	3.13122	64	2.79026	72	3.06214	113	4.55244	95	4.54872	87	4.39442	60	2.79508	49	2.08537	45	2.20703	72	3.63098	68	3.46012	89	3.97226	57
whz_000359	24	1.99698	20	1.44201	22	1.68827	13	1.07927	0	0	7	0.570567	8	0.734476	11	0.945118	14	1.30617	12	1.10343	7	0.570667	3	0.267845	9	0.810603	11	1.08978	1	0.0966435	27	2.47177	26	2.82891	23	2.63991	11	1.16443	13	1.25722	5	0.557244	1	0.114596	0	0	1	0.101421	14
whz_000361	23	1.95952	19	1.40266	36	2.82867	7	0.595039	11	0.967095	17	1.41879	21	1.97409	23	2.02339	19	1.81504	5	0.470754	13	1.08514	16	1.46265	8	0.73776	9	0.91295	4	0.395815	11	1.03109	15	1.67108	15	1.76284	12	1.30066	11	1.08923	11	1.25524	2	0.234672	4	0.473567	2	0.207691	15
whz_000362	45	5.37594	66	6.83223	47	5.17843	48	5.72149	40	4.93125	28	3.27678	37	4.87719	37	4.56431	27	3.61673	21	2.77245	16	1.87277	25	3.20466	32	4.13805	29	4.12499	30	4.16269	41	5.38901	29	4.53027	14	2.30712	10	1.51986	23	3.19356	23	3.6803	13	2.13892	3	0.498039	3	0.436847	17
whz_000363	3388	71.2623	4085	74.4535	3663	71.0577	2767	58.07	2693	58.4532	2977	61.3398	2082	48.3195	2214	48.0867	2074	48.9143	1530	35.564	1668	34.3744	1599	36.0882	2485	56.5779	2244	56.1982	2306	56.3361	2032	47.0244	1583	43.5393	1479	42.9126	1139	30.479	1242	30.3629	1109	31.2437	1007	29.1713	1035	30.2522	1181	30.2783	1172
whz_000378	0	0	2	0.0693568	3	0.110729	0	0	1	0.0412988	3	0.117612	0	0	1	0.0413251	0	0	2	0.0884537	4	0.156843	1	0.042942	5	0.216599	15	0.714755	18	0.836693	3	0.132095	4	0.209328	3	0.165617	2	0.101829	4	0.186058	3	0.160812	5	0.275589	4	0.222455	2	0.0975615	1
whz_000385	324	11.0327	399	11.7729	354	11.1172	315	10.7022	249	8.74963	252	8.40587	250	9.39293	289	10.1617	248	9.46887	243	9.14418	239	7.97363	235	8.58624	263	9.69382	228	9.24386	237	9.37334	670	25.1011	547	24.356	613	28.7936	454	19.6676	463	18.3241	399	18.1979	319	14.9601	278	13.1547	363	15.0663	509
whz_000391	367	4.09891	406	3.9292	414	4.26442	304	3.38767	293	3.37695	304	3.326	223	2.7481	227	2.61794	223	2.79266	166	2.04886	199	2.1776	187	2.24101	347	4.19503	366	4.86705	283	3.67112	87	1.06907	72	1.05152	44	0.677883	82	1.16513	53	0.687992	68	1.01724	37	0.569132	58	0.900181	37	0.503697	37
whz_000392	0	0	0	0	4	0.30856	11	0.917994	8	0.690504	4	0.327739	0	0	1	0.0863679	1	0.0937847	6	0.554594	19	1.55703	9	0.807725	16	1.44859	9	0.896286	4	0.38859	13	1.19632	8	0.874973	7	0.807642	6	0.638458	10	0.972134	13	1.45639	12	1.38233	5	0.581153	9	0.917549	0
whz_000397	10	0.313247	16	0.434293	17	0.491126	15	0.468817	13	0.420228	25	0.767137	16	0.553009	16	0.517533	26	0.91321	25	0.865425	34	1.04349	37	1.24362	18	0.610327	7	0.261076	22	0.800423	27	0.930536	18	0.737297	17	0.734574	12	0.47822	13	0.473298	16	0.671305	18	0.776548	19	0.827065	24	0.916354	17
whz_000400	162	7.18725	151	5.80499	172	7.03776	126	5.57756	109	4.99033	152	6.606	111	5.43371	129	5.90975	121	6.01928	180	8.82518	226	9.82379	197	9.37808	185	8.8843	207	10.9346	201	10.3575	114	5.56463	107	6.20748	98	5.99756	66	3.72522	58	2.99076	65	3.86256	79	4.82708	50	3.0826	73	3.94763	101
whz_000403	245	4.79483	276	4.68051	291	5.25241	251	4.90125	244	4.92779	278	5.32965	110	2.37534	127	2.56651	116	2.54552	136	2.94137	214	4.1034	161	3.38091	255	5.40196	247	5.75556	256	5.81913	67	1.44266	45	1.15161	45	1.21484	66	1.64328	73	1.66049	43	1.12717	75	2.02152	53	1.44139	58	1.38357	52
whz_000405	93	6.19545	95	5.48391	69	4.23933	58	3.85517	87	5.98087	54	3.52396	35	2.57267	57	3.92099	48	3.58544	70	5.15337	85	5.54794	69	4.93218	121	8.72527	91	7.21796	122	9.43975	58	4.2511	61	5.31378	42	3.85958	62	5.25463	64	4.95536	93	8.29826	78	7.15639	99	9.16484	122	9.90639	76
whz_000406	63	3.7914	78	4.06753	106	5.88333	75	4.50346	66	4.09881	90	5.30577	79	5.2458	91	5.65499	114	7.69263	83	5.52001	123	7.25249	93	6.0054	114	7.42622	76	5.44573	101	7.05978	38	2.51609	36	2.83299	36	2.98856	26	1.99064	27	1.88855	28	2.257	33	2.73516	31	2.59251	25	1.83385	33
whz_000407	7	1.46755	2	0.36333	8	1.54683	0	0	0	0	0	0	11	2.54456	6	1.29891	6	1.41045	13	3.0119	15	3.08112	15	3.37432	16	3.63094	12	2.99543	15	3.65256	4	0.922652	3	0.822432	3	0.867594	6	1.60032	4	0.974676	1	0.280808	9	2.59864	10	2.91336	11	2.81095	4
whz_000408	133	20.4612	104	13.8641	112	15.8912	155	23.7924	149	23.6549	180	27.1269	119	20.2001	151	23.9877	130	22.4251	104	17.6814	122	18.3892	116	19.1486	99	16.4861	87	15.9361	100	17.8686	73	12.3562	49	9.85735	64	13.5819	34	6.65456	42	7.50991	27	5.56363	22	4.66136	36	7.69631	44	8.25085	34
whz_000409	65	5.4509	68	4.94129	91	7.03808	58	4.85298	57	4.9327	65	5.33968	74	6.84719	78	6.75431	93	8.74478	63	5.83846	56	4.60114	74	6.65865	54	4.90176	41	4.09375	51	4.96748	39	3.59834	35	3.83801	25	2.89198	34	3.62739	42	4.09364	34	3.81898	25	2.88738	17	1.98109	33	3.37314	22
whz_000410	133	12.6969	201	16.6272	153	13.4709	147	14.002	147	14.4817	139	12.999	131	13.7989	129	12.7165	144	15.4142	138	14.5589	122	11.4112	135	13.8287	96	9.92024	108	12.2759	116	12.8622	48	5.04163	56	6.99067	64	8.42805	62	7.53007	60	6.65738	51	6.52125	34	4.47029	25	3.31655	27	3.14179	66
whz_000412	743	19.0739	855	19.0192	838	19.8405	738	18.9031	743	19.6831	757	19.0367	635	17.9866	741	19.6426	648	18.6525	744	21.107	802	20.1719	760	20.9345	738	20.5074	639	19.5314	654	19.5002	386	10.9024	378	12.6889	306	10.8361	232	7.57702	256	7.63828	235	8.08038	246	8.6975	240	8.56172	241	7.54107	277
whz_000414	26	0.429558	25	0.357903	32	0.487592	16	0.263751	20	0.340984	23	0.37224	17	0.309901	22	0.375321	15	0.277876	12	0.219095	9	0.145685	18	0.319096	31	0.554389	24	0.47211	27	0.518112	45	0.817984	35	0.756137	31	0.706498	38	0.798717	34	0.65288	35	0.774517	28	0.637113	29	0.665804	26	0.523586	24
whz_000416	1	0.128821	3	0.334877	1	0.118808	16	2.05652	2	0.265872	1	0.126193	1	0.142139	1	0.13302	0	0	2	0.284721	1	0.126215	2	0.27645	1	0.139441	8	1.22704	7	1.04736	20	2.83465	15	2.52675	14	2.4878	8	1.3111	19	2.84476	9	1.5529	0	0	0	0	0	0	0
whz_000417	30	2.41176	19	1.32356	36	2.66916	30	2.40636	28	2.32288	21	1.65379	1	0.0887032	8	0.664102	3	0.270424	15	1.33262	11	0.866421	18	1.55269	20	1.74039	27	2.5844	26	2.42771	5	0.442249	5	0.525614	7	0.776268	5	0.51138	9	0.840933	3	0.323034	12	1.32863	6	0.670293	4	0.391958	10
whz_000418	308	44.2038	407	50.6151	362	47.9154	359	51.4078	323	47.8373	364	51.1749	48	7.60109	47	6.96527	36	5.79325	59	9.35759	74	10.4055	79	12.1657	156	24.2347	142	24.265	143	23.8372	163	25.7383	127	23.834	141	27.9144	88	16.0676	83	13.845	101	19.4153	28	5.53447	33	6.58146	47	8.2219	215
whz_000425	13	0.770072	23	1.18057	25	1.3658	4	0.236414	2	0.122257	2	0.116055	51	3.33337	36	2.20202	36	2.39112	15	0.981934	10	0.580377	13	0.826287	0	0	0	0	0	0	0	0	0	0	0	0	26	1.95939	32	2.20315	31	2.45959	134	10.9321	136	11.1951	166	11.9857	239
whz_000429	678	17.1108	779	17.0355	690	16.0601	335	8.43551	318	8.28177	324	8.01	503	14.0067	588	15.3232	502	14.2055	489	13.6381	562	13.8963	466	12.619	528	14.4238	464	13.9425	458	13.4251	610	16.9377	526	17.3584	459	15.9791	870	27.9332	952	27.9243	799	27.0086	734	25.5121	671	23.5322	814	25.0398	625
whz_000431	113	18.5879	152	21.6657	122	18.5084	91	14.9355	81	13.7497	66	10.6351	41	7.44151	50	8.49284	49	9.03771	46	8.36205	64	10.3146	59	10.4137	35	6.23194	45	8.81348	32	6.11382	45	8.14418	45	9.67939	46	10.4378	76	15.9047	80	15.2949	87	19.1684	21	4.75752	34	7.77196	36	7.21805	56
whz_000433	476	33.4466	594	36.1667	515	33.3742	642	45.0097	618	44.8115	657	45.2228	644	49.9295	678	49.1934	619	48.7694	663	51.4828	768	52.8724	687	51.7967	373	28.3699	344	28.7797	349	28.4827	260	20.1003	194	17.8251	169	16.3807	69	6.16815	77	6.28842	62	5.83514	35	3.38706	37	3.61283	42	3.59717	159
whz_000435	1	0.124327	8	0.861853	1	0.114663	3	0.372146	17	2.18108	8	0.974324	2	0.274361	1	0.12838	1	0.139405	0	0	0	0	0	0	0	0	0	0	0	0	1	0.136789	0	0	0	0	0	0	0	0	0	0	0	0	0	0	0	0	17
whz_000436	2	0.117389	9	0.457736	15	0.81198	7	0.40994	2	0.121138	3	0.17249	16	1.0362	12	0.727292	8	0.526498	1	0.0648633	2	0.115013	0	0	9	0.571798	8	0.559074	6	0.409033	36	2.32478	44	3.37701	39	3.15763	6	0.448031	11	0.750402	11	0.864774	31	2.50592	26	2.12065	45	3.2194	22
whz_000438	17	0.414992	27	0.571125	23	0.517818	20	0.487132	3	0.0755731	20	0.478264	20	0.5387	24	0.60497	23	0.629549	8	0.215816	10	0.239174	13	0.340513	16	0.42278	14	0.406913	10	0.283532	3	0.0805741	6	0.191525	10	0.336737	2	0.0621128	0	0	0	0	5	0.168101	10	0.339227	10	0.297548	5
whz_000440	43	1.74593	45	1.58325	57	2.13448	49	1.9851	46	1.9274	44	1.75008	25	1.12002	32	1.34165	34	1.54792	42	1.88457	50	1.98908	48	2.09122	67	2.94468	53	2.56223	67	3.15969	71	3.17176	51	2.70778	66	3.69661	43	2.2212	49	2.31239	32	1.7403	36	2.01313	43	2.4262	57	2.82098	25
whz_000445	1	0.187582	0	0	1	0.173001	0	0	0	0	0	0	6	1.24184	2	0.387393	2	0.42066	0	0	0	0	5	1.00638	0	0	0	0	0	0	11	2.27021	10	2.45287	6	1.55254	20	4.77288	16	3.48831	20	5.02498	2	0.516689	2	0.521339	0	0	23
whz_000446	1	0.189242	0	0	0	0	0	0	0	0	1	0.18538	2	0.417611	2	0.390821	3	0.636574	0	0	0	0	0	0	0	0	0	0	0	0	4	0.832836	6	1.48474	12	3.13255	22	5.29663	13	2.85934	15	3.80208	2	0.521262	2	0.525952	0	0	14
whz_000448	360	9.07111	378	8.25327	360	8.36601	332	8.34684	323	8.39877	280	6.91135	290	8.06272	380	9.88719	294	8.30646	258	7.18424	309	7.6285	282	7.62442	264	7.20055	258	7.74035	290	8.48724	481	13.3348	449	14.7941	394	13.6948	577	18.4967	607	17.7767	433	14.6137	546	18.9478	485	16.9824	564	17.3222	578
whz_000451	0	0	3	0.100827	0	0	0	0	0	0	0	0	0	0	0	0	0	0	0	0	0	0	0	0	0	0	0	0	0	0	50	2.1337	50	2.53591	30	1.6051	24	1.18427	41	1.84829	29	1.50658	9	0.480765	13	0.700687	13	0.614596	14
whz_000454	196	8.38265	189	7.00428	215	8.4805	95	4.05392	78	3.44251	88	3.68684	219	10.3346	239	10.5549	260	12.4684	137	6.47513	141	5.90836	133	6.10347	185	8.56447	127	6.46713	119	5.9113	1139	53.5959	1014	56.7083	973	57.4035	1334	72.584	1529	76.0042	1304	74.6993	1622	95.54	1496	88.9112	1862	97.0667	1528
whz_000456	73	3.12211	59	2.18652	62	2.44554	75	3.20046	71	3.13356	51	2.13669	82	3.86959	84	3.70967	88	4.22006	80	3.7811	62	2.598	53	2.43221	31	1.43513	24	1.22214	37	1.83797	40	1.88221	24	1.34221	32	1.88788	49	2.66613	43	2.13746	44	2.52053	50	2.94513	54	3.20936	45	2.34587	58
whz_000459	29	3.55045	57	6.04695	38	4.29068	47	5.74128	38	4.80091	40	4.79724	33	4.45784	34	4.29829	38	5.2165	13	1.75886	13	1.55938	22	2.89006	25	3.31306	40	5.8308	24	3.41277	44	5.92681	28	4.48257	43	7.26196	143	22.2731	153	21.7712	141	23.1216	92	15.5125	103	17.5235	104	15.5197	106
whz_000465	1409	295.397	1625	295.206	1461	282.49	897	187.635	927	200.553	855	175.593	1063	245.897	959	207.608	991	232.959	948	219.637	1060	217.733	985	221.58	1353	307.041	1163	290.307	1157	281.734	1724	397.663	1429	391.752	1303	376.825	2360	629.459	2529	616.239	2148	603.175	2491	719.247	2494	726.593	2956	755.379	2055
whz_000469	3	0.128563	6	0.222804	5	0.197616	0	0	3	0.132669	2	0.0839598	1	0.0472846	5	0.221256	1	0.0480513	20	0.947169	24	1.00769	22	1.01162	15	0.695808	11	0.561268	14	0.69684	0	0	1	0.0560374	1	0.0591146	5	0.272599	12	0.597697	7	0.401797	2	0.118041	9	0.535965	9	0.470114	8
whz_000472	408	20.2431	513	22.0552	391	17.8917	454	22.475	511	26.1634	551	26.7803	442	24.1972	480	24.5918	442	24.5896	345	18.9165	349	16.9655	383	20.39	364	19.5489	365	21.5622	366	21.0916	66	3.60284	52	3.37369	43	2.94297	90	5.68094	127	7.32364	101	6.71202	39	2.66497	69	4.75737	71	4.2938	50
whz_000474	85	3.42956	59	2.06276	79	2.93971	21	0.845404	21	0.874367	22	0.869538	33	1.46913	47	1.95816	61	2.75969	21	0.936357	13	0.513908	26	1.12562	22	0.960828	12	0.576479	18	0.843534	74	3.28499	76	4.00974	78	4.34124	92	4.72245	93	4.36121	88	4.75571	67	3.72309	68	3.81266	109	5.36058	80
whz_000475	1584	34.9323	1922	36.7284	1865	37.9323	2113	46.4941	1990	45.2878	2047	44.2219	1728	42.0477	1884	42.9027	1734	42.8778	2002	48.791	2363	51.0574	2105	49.8109	2028	48.411	1770	46.476	1902	48.7185	779	18.9014	762	21.9741	647	19.6824	683	19.1626	749	19.1982	619	18.2842	653	19.8333	642	19.6747	718	19.3002	520
whz_000476	120	1.48904	171	1.83865	150	1.71662	111	1.37428	111	1.42136	107	1.30064	153	2.0948	175	2.24231	163	2.2679	120	1.64555	112	1.36165	129	1.71757	107	1.43719	87	1.28537	113	1.6286	245	3.34484	203	3.29386	147	2.51619	274	4.3255	316	4.55741	257	4.27142	152	2.59764	167	2.87967	182	2.75273	188
whz_000477	11	0.366398	8	0.230901	15	0.460797	6	0.199406	3	0.103118	12	0.391551	8	0.294019	4	0.137579	15	0.560225	2	0.0736195	7	0.228445	10	0.357404	5	0.180274	2	0.0793182	5	0.193438	6	0.219884	12	0.522667	10	0.459473	12	0.508512	12	0.464565	8	0.356914	3	0.137623	7	0.32401	4	0.1624	3
whz_000481	12	0.570248	5	0.205887	15	0.657403	0	0	0	0	1	0.046551	3	0.1573	11	0.539767	2	0.106567	1	0.0525153	3	0.139677	1	0.0509897	1	0.0514383	3	0.169741	0	0	65	3.39844	42	2.60985	41	2.68761	63	3.80876	72	3.97668	48	3.05519	34	2.22521	54	3.56596	78	4.51797	65
whz_000485	334	8.98033	378	8.80672	339	8.40627	266	7.13598	268	7.43594	254	6.69	340	10.0867	339	9.41189	391	11.7878	351	10.4293	396	10.4319	393	11.338	297	8.64383	284	9.09174	284	8.86901	584	17.2759	502	17.6495	435	16.1337	489	16.7269	511	15.9688	451	16.2419	412	15.2564	481	17.9718	494	16.1897	528
whz_000486	2	0.0700359	3	0.0910309	6	0.193776	12	0.419274	10	0.361365	8	0.274427	12	0.463658	13	0.470073	9	0.353382	6	0.232191	6	0.205857	6	0.225446	6	0.227429	3	0.125082	10	0.406726	10	0.385278	10	0.457904	9	0.434744	9	0.400953	6	0.244201	0	0	5	0.24114	6	0.291972	4	0.170733	9
whz_000487	6	0.510501	16	1.17962	10	0.784699	4	0.339571	4	0.351204	6	0.500084	10	0.938795	21	1.845	17	1.62183	20	1.88052	10	0.833619	5	0.456473	28	2.57873	16	1.62087	7	0.691757	4	0.374445	8	0.890059	6	0.704201	8	0.865955	11	1.08778	14	1.59546	14	1.64052	14	1.65528	10	1.03708	11
whz_000489	2091	111.23	2516	115.973	2247	110.238	1845	97.9245	1820	99.9069	1813	94.4743	1750	102.715	1906	104.694	1732	103.307	1695	99.6418	1849	96.3671	1733	98.9162	1579	90.919	1501	95.0676	1690	104.416	2231	130.572	1957	136.127	1652	121.221	3026	204.785	3458	213.796	2960	210.899	2328	170.554	2308	170.61	2631	170.591	2126
whz_000492	191	7.62015	214	7.39811	228	8.38925	149	5.9312	103	4.24055	192	7.50375	164	7.21938	168	6.92103	202	9.03634	145	6.39295	129	5.04246	128	5.47949	124	5.35495	149	7.07782	132	6.11667	93	4.08222	82	4.27787	102	5.61346	68	3.45143	73	3.385	73	3.90092	61	3.35173	51	2.82748	74	3.59855	88
whz_000512	0	0	0	0	0	0	0	0	0	0	0	0	11	0.417948	14	0.497809	8	0.30889	0	0	0	0	0	0	43	1.60279	24	0.984006	44	1.75981	0	0	0	0	0	0	0	0	0	0	0	0	2	0.0948512	0	0	0	0	0
whz_000514	78	2.48334	66	1.8208	87	2.55457	123	3.90726	103	3.38403	87	2.71336	35	1.22952	46	1.51227	26	0.928166	24	0.844414	35	1.09177	33	1.12734	50	1.72312	49	1.85746	23	0.850511	41	1.43618	27	1.12406	31	1.36145	23	0.9316	31	1.14712	31	1.32196	33	1.44699	43	1.90243	45	1.7463	60
whz_000516	150	12.2898	161	11.4303	120	9.06763	109	8.9106	77	6.51029	82	6.58135	107	9.67306	122	10.3216	105	9.64617	94	8.51109	129	10.3554	82	7.20889	75	6.6515	101	9.85278	84	7.99364	160	14.4231	114	12.2136	102	11.528	150	15.6353	144	13.7127	129	14.1566	96	10.8327	108	12.2964	128	12.7829	157
whz_000519	500	24.2819	623	26.2167	546	24.4548	559	27.0864	522	26.1601	561	26.6884	367	19.6655	372	18.6547	331	18.024	348	18.6765	379	18.0333	332	17.3002	424	22.2886	364	21.0474	426	24.0289	485	25.9142	439	27.878	363	24.3176	416	25.702	534	30.1412	437	28.4255	525	35.1141	617	41.6388	645	38.1803	537
whz_000520	526	15.0042	577	14.262	536	14.101	827	23.5374	775	22.8131	856	23.9192	667	20.9932	724	21.3254	630	20.1501	584	18.4095	697	19.4797	512	15.671	565	17.4453	603	20.4799	582	19.2824	1029	32.2943	1005	37.4867	873	34.3511	1110	40.2819	1275	42.271	1105	42.2185	1176	46.2002	1113	44.1186	1327	46.1385	1317
whz_000526	360	22.8438	360	19.7945	388	22.7067	353	22.3494	395	25.8653	354	22.0047	389	27.2358	392	25.6852	335	23.8353	279	19.5647	336	20.8895	279	18.9963	410	28.1613	437	33.0164	389	28.6699	269	18.7802	244	20.246	247	21.6203	126	10.1718	135	9.95644	97	8.24424	136	11.8854	155	13.6677	152	11.7564	139
whz_000527	240	8.06532	313	9.11447	275	8.52317	252	8.44962	220	7.62936	209	6.88024	224	8.30585	287	9.95918	235	8.85501	204	7.57606	275	9.05453	214	7.71656	214	7.78445	230	9.20283	244	9.52382	209	7.72751	180	7.90982	173	8.01967	105	4.48911	96	3.74962	116	5.22134	76	3.51749	99	4.62323	107	4.38288	112
whz_000534	27	2.90139	31	2.88656	31	3.07229	29	3.10932	29	3.21584	14	1.47373	25	2.9642	26	2.88501	39	4.69913	14	1.66254	32	3.36911	26	2.99789	27	3.14058	26	3.32658	29	3.61952	28	3.31042	14	1.96722	16	2.37171	4	0.546842	15	1.87343	9	1.29538	3	0.443989	3	0.447984	23	3.01256	15
whz_000536	37	0.48541	46	0.522928	48	0.580773	44	0.575952	50	0.676913	49	0.629724	29	0.419789	34	0.460593	29	0.426596	37	0.536429	31	0.398466	31	0.436384	24	0.340818	32	0.499851	12	0.182852	52	0.750575	36	0.617581	45	0.814367	25	0.417261	46	0.701408	42	0.738024	38	0.686595	43	0.783927	45	0.719591	49
whz_000548	5	0.132493	0	0	1	0.0244388	1	0.0264392	0	0	6	0.155747	6	0.175428	2	0.0547246	3	0.0891361	2	0.0585672	3	0.0778871	1	0.0284329	7	0.200781	0	0	0	0	28	0.816324	45	1.55926	22	0.804164	56	1.88786	66	2.03269	53	1.8811	13	0.474432	37	1.36246	26	0.839771	55
whz_000554	1058	100.554	1020	84.0019	1112	97.471	1044	99.0009	881	86.4059	981	91.3331	1074	112.627	1139	111.781	1027	109.444	874	91.7967	1033	96.1912	897	91.4755	688	70.779	634	71.7439	655	72.3044	519	54.2704	403	50.0843	354	46.4105	453	54.7736	471	52.0282	408	51.9382	365	47.7765	398	52.5648	462	53.5205	382
whz_000557	131	5.2558	123	4.27612	160	5.92033	196	7.84603	167	6.91416	184	7.23157	73	3.23159	86	3.56285	50	2.24931	81	3.59133	76	2.98747	73	3.14261	41	1.78056	33	1.57639	45	2.09696	76	3.35478	52	2.72807	58	3.20993	67	3.41982	48	2.23828	37	1.98831	101	5.58083	109	6.07707	94	4.59686	149
whz_000558	2326	84.0201	2817	88.1732	2618	87.217	2128	76.6957	2066	77.0121	2211	78.2364	1994	79.4738	2329	86.8709	1960	79.3853	1636	65.307	1777	62.8903	1753	67.9446	1441	56.3431	1297	55.7823	1368	57.3945	1704	67.7214	1525	72.0322	1330	66.2713	662	30.4223	796	33.4189	657	31.7872	1027	51.092	949	47.6364	1126	49.5767	743
whz_000563	57	1.52745	41	0.952034	45	1.11215	18	0.481272	12	0.33184	14	0.367508	31	0.916599	30	0.830127	26	0.781225	24	0.710733	25	0.656379	33	0.948868	32	0.928209	17	0.542406	15	0.466868	104	3.06626	117	4.09979	95	3.51169	154	5.25017	147	4.57841	143	5.13265	99	3.65373	53	1.97364	138	4.50751	125
whz_000567	35	2.60784	41	2.64712	50	3.43591	10	0.743428	11	0.845787	11	0.802884	10	0.822127	10	0.769386	6	0.501274	11	0.905751	9	0.65702	6	0.479694	38	3.06479	26	2.30659	19	1.64429	15	1.22967	14	1.36403	12	1.23337	25	2.36981	29	2.5114	21	2.09578	22	2.25759	16	1.65666	17	1.54393	9
whz_000571	28	1.57569	39	1.90175	47	2.43931	3	0.168445	6	0.348432	1	0.0551262	27	1.67649	36	2.09192	37	2.33466	79	4.91294	76	4.19032	91	5.49481	59	3.59391	61	4.08719	76	4.96748	2	0.12383	4	0.294344	8	0.621014	69	4.93993	70	4.57841	87	6.55759	21	1.62757	37	2.89343	30	2.05778	24
whz_000573	294	14.2454	302	12.6798	279	12.4678	255	12.3281	236	11.8004	213	10.1101	259	13.8469	311	15.5604	278	15.1037	248	13.2795	241	11.4411	203	10.5542	206	10.8044	202	11.6537	180	10.13	540	28.7876	502	31.8065	437	29.2085	671	41.3629	726	40.8856	561	36.4087	498	33.2328	512	34.4745	586	34.6092	617
whz_000585	8	1.0183	11	1.21326	8	0.939147	8	1.01602	15	1.9703	14	1.74566	6	0.84268	16	2.10299	9	1.28451	12	1.68799	9	1.12241	16	2.18527	28	3.85787	9	1.36399	10	1.47842	2	0.280091	3	0.499334	11	1.93143	4	0.647748	5	0.739709	10	1.7049	8	1.40244	10	1.76883	3	0.46545	3
whz_000591	3	0.0638973	7	0.129192	4	0.0785741	0	0	0	0	0	0	2	0.0470021	9	0.197941	1	0.0238821	2	0.0470754	3	0.0626045	10	0.228539	0	0	0	0	3	0.0742153	0	0	0	0	1	0.0293807	24	0.650329	12	0.297063	7	0.199698	0	0	7	0.207185	4	0.103845	0
whz_000592	81	10.4977	76	8.53495	71	8.48648	70	9.0518	75	10.0306	51	6.47482	63	9.00902	68	9.10021	76	11.0442	74	10.5985	81	10.2853	59	8.2047	75	10.5215	68	10.4931	69	10.3865	129	18.3943	121	20.506	89	15.9111	104	17.1477	111	16.7201	87	15.1023	99	17.6708	92	16.5691	71	11.2159	114
whz_000594	63	5.0647	114	7.94136	111	8.2299	116	9.30459	114	9.45744	165	12.994	156	13.8377	152	12.6179	158	14.2423	112	9.95026	140	11.0272	125	10.7826	92	8.0058	81	7.75321	80	7.46989	51	4.51094	54	5.67663	45	4.99029	13	1.32959	30	2.80311	20	2.15356	29	3.21086	45	5.02719	30	2.93968	25
whz_000599	6	0.187582	7	0.189633	10	0.288335	5	0.155968	0	0	7	0.21438	1	0.0344957	4	0.129131	1	0.035055	1	0.0345495	0	0	3	0.100638	3	0.101523	7	0.260567	3	0.108936	20	0.687942	9	0.36793	16	0.690016	34	1.35232	45	1.63515	43	1.80062	15	0.645862	26	1.12957	24	0.914568	17
whz_000601	0	0	1	0.133308	0	0	1	0.153499	0	0	1	0.150705	0	0	1	0.158859	1	0.172501	3	0.51004	1	0.150731	0	0	0	0	0	0	0	0	14	2.36969	5	1.00585	18	3.81991	58	11.3519	64	11.4437	38	7.83029	18	3.81384	11	2.35165	19	3.56287	11
whz_000602	0	0	1	0.11368	0	0	0	0	0	0	0	0	1	0.144755	2	0.270937	2	0.294204	1	0.144981	0	0	0	0	4	0.56803	0	0	0	0	19	2.74248	33	5.66116	35	6.33397	101	16.8573	114	17.3827	95	16.6934	37	6.68526	41	7.47465	45	7.19591	30
whz_000603	295	27.7902	361	29.4682	301	26.1513	223	20.9604	269	26.1503	296	27.3154	244	25.3621	300	29.1825	266	28.0971	237	24.6729	308	28.4278	247	24.967	164	16.7231	147	16.4881	176	19.2572	840	87.0626	648	79.823	707	91.8732	440	52.733	510	55.8399	422	53.247	587	76.1582	569	74.4871	681	78.1956	482
whz_000608	48	2.2609	54	2.20399	46	1.99827	17	0.79894	19	0.923523	26	1.19966	15	0.779572	15	0.729561	18	0.950654	5	0.260263	16	0.738383	18	0.909728	10	0.509851	15	0.841228	15	0.820618	140	7.25522	109	6.71351	117	7.60195	223	13.363	234	12.8103	201	12.6809	104	6.74655	131	8.57453	126	7.23395	90
whz_000612	149	15.6189	189	17.1673	171	16.5318	92	9.6223	63	6.81492	77	7.90683	102	11.7975	116	12.5561	95	11.166	64	7.41392	69	7.08658	76	8.54827	51	5.7868	38	4.74276	30	3.65256	251	28.9482	256	35.0904	196	28.3414	186	24.8049	232	28.2656	187	26.2555	152	21.9441	142	20.6849	206	26.3207	293
whz_000614	361	14.1043	445	15.0654	441	15.8906	223	8.69309	250	10.0795	219	8.38174	349	15.0451	333	13.4344	351	15.3766	172	7.42634	177	6.77546	193	8.09096	185	7.82382	207	9.62934	162	7.35138	1948	83.7366	1571	80.2607	1405	75.7216	1986	98.7149	2215	100.582	1925	100.737	1046	56.2839	1186	64.3914	1277	60.8135	1463
whz_000623	467	36.9413	519	35.5745	440	32.1001	298	23.52	326	26.6114	340	26.3464	359	31.334	337	27.5269	339	30.0681	360	31.4703	360	27.9011	313	26.5668	312	26.7149	304	28.632	339	31.1463	566	49.2601	526	54.4083	525	57.2868	551	55.4507	664	61.0476	461	48.8439	540	58.83	495	54.4127	566	54.573	569
whz_000628	7	0.362446	3	0.134599	14	0.668546	0	0	1	0.0534318	0	0	9	0.514178	5	0.267329	8	0.464457	0	0	0	0	4	0.222231	0	0	0	0	2	0.120278	54	3.07625	34	2.30201	24	1.71418	42	2.76665	37	2.22665	43	2.98214	34	2.42456	40	2.87809	36	2.27203	47
whz_000631	255	20.1963	319	21.8927	298	21.7673	249	19.6769	177	14.4664	250	19.3963	267	23.3329	240	19.6279	252	22.3791	272	23.8069	258	20.0204	266	22.6054	236	20.2324	199	18.7658	194	17.8461	350	30.4988	311	32.2089	279	30.4815	319	32.1427	378	34.7959	281	29.8093	375	40.9046	372	40.9425	457	44.1177	335
whz_000635	1695	41.2672	1907	40.2312	1730	38.8454	1364	33.1342	1359	34.1437	1504	35.8699	2211	59.395	2367	59.5066	2144	58.529	1388	37.3446	1537	36.6634	1356	35.4238	1383	36.447	1397	40.4963	1261	35.6584	1282	34.3405	1289	41.0367	1114	37.4129	712	22.0534	791	22.383	588	19.1746	436	14.6195	458	15.4953	445	13.2057	355
whz_000637	127	14.8405	137	13.8721	123	13.2558	74	8.62783	86	10.3704	81	9.27205	153	19.727	148	17.8582	139	18.2125	114	14.7215	110	12.5939	119	14.9208	126	15.9374	101	14.0523	99	13.4366	259	33.2987	193	29.4907	196	31.5937	179	26.6108	191	25.9408	162	25.3555	214	34.4403	227	36.8612	234	33.3293	150
whz_000638	27	0.651666	27	0.564679	25	0.556493	8	0.192654	16	0.398507	19	0.449223	51	1.35818	45	1.12152	36	0.97426	24	0.640141	18	0.425654	19	0.492056	13	0.339632	7	0.20116	16	0.448531	15	0.398323	22	0.694333	21	0.699167	16	0.491294	12	0.336626	8	0.258622	11	0.365648	8	0.268319	8	0.235352	3
whz_000639	2025	59.1843	2254	57.0837	2113	56.956	2026	59.0809	2013	60.7129	2124	60.8111	1744	56.2411	1941	58.5786	1746	57.2186	1958	63.2408	2253	64.5157	1992	62.4699	1709	54.0664	1603	55.7825	1626	55.1967	1090	35.0503	844	32.2558	924	37.2524	838	31.1592	975	33.1201	769	30.1038	678	27.2911	730	29.6486	777	27.6802	791
whz_000640	588	10.8866	691	11.0858	577	9.85251	380	7.01977	392	7.48952	368	6.67433	414	8.45744	480	9.17668	418	8.67761	341	6.97703	431	7.81831	366	7.271	353	7.07443	303	6.67942	302	6.49428	663	13.5055	521	12.6135	407	10.3946	755	17.7836	784	16.8708	646	16.0199	602	15.3504	539	13.8676	626	14.1271	650
whz_000645	795	26.8712	978	28.6441	930	28.9909	768	25.9005	653	22.7766	784	25.9587	756	28.1947	764	26.6652	746	28.2729	783	29.2472	816	27.023	821	29.7758	872	31.9036	727	29.2575	873	34.2724	447	16.6231	371	16.3975	384	17.9041	367	15.7814	379	14.889	313	14.1703	316	14.7101	270	12.6819	443	18.2511	309
whz_000646	444	7.98092	417	6.49505	438	7.26109	328	5.8826	329	6.10268	289	5.08879	336	6.664	388	7.20166	361	7.27592	432	8.58137	448	7.88988	449	8.65996	347	6.75154	353	7.55488	381	7.95436	254	5.02327	200	4.70093	193	4.7855	121	2.76704	160	3.34268	102	2.45575	177	4.3818	234	5.84501	265	5.80606	185
whz_000647	345	11.0223	366	10.1324	320	9.42889	371	11.8264	349	11.5062	414	12.9569	330	11.633	370	12.2063	343	12.2873	347	12.2514	414	12.9591	315	10.7985	338	11.6889	288	10.9554	315	11.6889	153	5.37808	132	5.51455	127	5.59702	96	3.90197	98	3.63902	102	4.36482	139	6.11613	137	6.08237	132	5.14035	148
whz_000649	680	35.209	687	30.8232	678	32.3767	688	35.5434	616	32.914	742	37.6353	527	30.108	550	29.4062	558	32.3959	668	38.223	830	42.1062	623	34.6125	838	46.967	691	42.5997	776	46.6678	171	9.74146	105	7.10916	103	7.35669	95	6.2579	119	7.16139	103	7.14325	162	11.5523	158	11.3685	161	10.161	75
whz_000650	140	2.73323	209	3.53567	165	2.97092	150	2.9219	150	3.022	136	2.60096	133	2.86501	149	3.00377	155	3.39306	186	4.01296	157	3.00311	152	3.18414	174	3.67707	149	3.46352	140	3.17459	115	2.47019	85	2.16996	81	2.18139	75	1.86282	59	1.33877	61	1.59512	54	1.45195	57	1.54641	66	1.57057	59
whz_000651	65	2.73259	70	2.54998	85	3.29563	48	2.0134	60	2.60296	87	3.58284	52	2.41207	68	2.9519	80	3.77105	73	3.39147	97	3.99536	78	3.51849	105	4.7781	73	3.65399	94	4.58987	55	2.54394	36	1.97901	39	2.26166	52	2.78116	60	2.93169	65	3.66007	55	3.18444	31	1.81102	55	2.81832	24
whz_000656	11	0.352665	15	0.416713	7	0.206979	23	0.735738	15	0.496267	8	0.25125	14	0.495248	10	0.331055	15	0.539227	17	0.602311	15	0.471176	22	0.756818	14	0.485849	3	0.114518	22	0.819224	223	7.86606	155	6.49807	142	6.27997	329	13.4192	428	15.9484	376	16.1462	278	12.2751	249	11.0935	271	10.5902	202
whz_000661	0	0	0	0	0	0	0	0	0	0	0	0	56	2.1555	83	2.98981	40	1.56461	150	5.78268	140	4.78504	142	5.31524	66	2.4922	77	3.19822	82	3.32246	36	1.38172	23	1.04917	39	1.87672	20	0.887615	27	1.09472	22	1.02795	11	0.52849	23	1.11497	11	0.467728	5
whz_000666	10	0.828849	10	0.718211	10	0.764422	11	0.909691	11	0.940856	12	0.974324	6	0.548722	3	0.25676	3	0.278809	4	0.366386	11	0.893286	6	0.533613	18	1.61492	25	2.46717	30	2.88807	0	0	0	0	0	0	3	0.316342	0	0	7	0.777118	1	0.114152	0	0	0	0	0
whz_000672	77	5.90176	99	6.5751	87	6.1499	77	5.88854	115	9.09586	77	5.78134	49	4.14393	51	4.03638	45	3.86736	318	26.9352	332	24.9317	322	26.4817	355	29.4526	358	32.6706	319	28.3983	3965	334.362	3429	343.67	3216	340.022	1797	175.226	1966	175.138	1648	169.185	2838	299.58	3063	326.24	3318	309.98	1517
whz_000682	23	4.16813	29	4.55394	21	3.50986	28	5.06287	18	3.36621	46	8.16616	20	3.99916	16	2.99409	20	4.064	31	6.20837	24	4.26135	24	4.66685	11	2.15779	13	2.80504	9	1.89438	22	4.38651	16	3.79155	9	2.24986	8	1.84443	5	1.05315	7	1.69912	13	3.24463	1	0.251833	3	0.662674	7
whz_000683	103	12.6585	123	13.0987	111	12.5813	148	18.1482	121	15.3457	96	11.5575	98	13.2892	84	10.66	88	12.1266	69	9.37126	93	11.1983	74	9.75837	74	9.84422	59	8.63338	89	12.7042	44	5.94952	54	8.67807	29	4.91636	59	9.22482	59	8.42759	64	10.5351	57	9.64784	40	6.83133	38	5.6924	42
whz_000684	89	6.56277	178	11.3735	118	8.02485	121	8.90243	131	9.96835	108	7.80131	109	8.86848	107	8.14727	114	9.42568	76	6.19318	89	6.42998	63	4.98468	121	9.65798	123	10.799	81	6.93734	79	6.40925	63	6.07465	46	4.67902	68	6.3792	56	4.79944	59	5.82724	32	3.2498	21	2.15187	31	2.78628	51
whz_000688	344	20.0806	375	18.9682	415	22.3421	334	19.4532	379	22.8304	382	21.8438	420	27.0516	424	25.5573	407	26.6394	363	23.4168	397	22.7055	357	22.3608	297	18.7663	303	21.0593	352	23.8656	213	13.6798	225	17.1745	163	13.1252	140	10.397	119	8.07367	134	10.477	154	12.3808	135	10.951	149	10.6016	127
whz_000690	22	6.35749	18	4.50726	24	6.39636	1	0.28833	5	1.49104	7	1.98156	4	1.27541	16	4.77435	8	2.59217	22	7.02569	14	3.96382	6	1.86043	25	7.82001	25	8.60174	14	4.69896	33	10.4921	50	18.8937	32	12.756	124	45.5874	122	40.9759	101	39.093	122	48.5548	118	47.3855	115	40.5067	60
whz_000691	4	0.227493	8	0.394252	7	0.367167	0	0	0	0	0	0	0	0	4	0.234908	2	0.12754	1	0.0628507	5	0.278612	0	0	3	0.184685	7	0.474011	12	0.792682	29	1.81463	16	1.1899	31	2.43203	34	2.46006	49	3.23898	22	1.67588	42	3.28977	51	4.03067	44	3.05018	18
whz_000692	9	0.588559	25	1.41665	8	0.482498	4	0.260996	2	0.134968	2	0.128122	8	0.577249	8	0.540217	7	0.513282	8	0.57815	3	0.192217	3	0.210508	15	1.0618	22	1.71298	19	1.44315	55	3.95725	64	5.47282	55	4.96147	92	7.65412	78	5.92853	56	4.90511	181	16.3018	151	13.7222	219	17.4565	106
whz_000694	403	29.7168	444	28.3698	385	26.1828	148	10.8889	169	12.8599	126	9.10153	2	0.162724	1	0.0761427	2	0.165363	42	3.42255	66	4.7683	39	3.08576	47	3.75145	36	3.1607	48	4.11101	165	13.3864	127	12.2457	133	13.5285	652	61.1653	738	63.2497	624	61.6305	300	30.4669	304	31.1509	306	27.5033	54
whz_000697	0	0	0	0	0	0	0	0	0	0	0	0	0	0	0	0	0	0	0	0	0	0	0	0	0	0	0	0	0	0	2	0.17111	0	0	1	0.107266	11	1.08822	13	1.17493	6	0.624924	13	1.39224	7	0.756415	15	1.42174	2
whz_000699	0	0	0	0	0	0	0	0	1	0.0679692	2	0.129043	0	0	1	0.0680125	1	0.073853	0	0	0	0	0	0	0	0	1	0.0784224	3	0.229504	7	0.507269	6	0.516764	11	0.999425	22	1.84349	36	2.75591	23	2.02908	64	5.80559	46	4.21032	32	2.56905	17
whz_000700	9	0.553042	5	0.266233	11	0.6234	5	0.306557	2	0.126824	2	0.120391	8	0.542415	12	0.761427	5	0.344506	1	0.0679077	0	0	0	0	0	0	0	0	0	0	14	0.946514	5	0.401763	11	0.932414	117	9.14665	112	7.99906	88	7.2429	287	24.2889	256	21.8603	316	23.6684	10
whz_000701	20	1.4902	10	0.645639	16	1.09949	6	0.446057	8	0.615118	9	0.656905	1	0.0822127	9	0.692448	2	0.167091	4	0.329364	7	0.511015	3	0.239847	11	0.887176	12	1.06458	24	2.07699	254	20.8224	177	17.2453	158	16.2394	631	59.814	639	55.3375	591	58.9813	287	29.4513	288	29.8198	218	19.7986	212
whz_000702	10	0.668956	10	0.579661	19	1.17222	6	0.400475	0	0	2	0.131061	0	0	1	0.0690763	0	0	7	0.517486	3	0.196626	4	0.287116	0	0	0	0	0	0	4	0.294402	1	0.0874745	3	0.276834	94	7.99992	101	7.8528	81	7.25766	0	0	1	0.0929603	0	0	1
whz_000703	231	15.5993	287	16.7939	303	18.8709	75	5.05336	96	6.68989	106	7.01206	72	5.36477	110	7.67038	107	8.10191	281	20.9702	310	20.5105	298	21.5928	316	23.0985	355	28.5433	330	25.8832	3166	235.227	2291	202.303	2706	252.07	2244	192.786	2443	191.744	2215	200.346	2810	261.341	2831	265.664	3186	262.243	3558
whz_000704	0	0	0	0	2	0.381718	0	0	0	0	0	0	3	0.685017	0	0	1	0.232041	0	0	7	1.4193	2	0.444104	4	0.896021	2	0.492797	3	0.721085	21	4.78142	16	4.32971	23	6.56572	2	0.526556	3	0.721575	1	0.277184	37	10.5455	38	10.9279	35	8.82853	1
whz_000705	326	19.6559	391	20.4281	377	20.964	102	6.13622	70	4.3554	79	4.66604	230	15.3013	207	12.8877	240	16.2255	830	55.3039	1000	59.0741	914	59.1317	164	10.7034	92	6.60459	117	8.19353	7035	466.683	5764	454.446	5482	455.947	2032	155.869	2405	168.537	1920	155.056	2669	221.632	2526	211.645	3091	227.164	3139
whz_000706	25	1.79599	39	2.42776	30	1.98767	13	0.931825	15	1.11202	16	1.12598	26	2.06093	12	0.890179	18	1.44993	54	4.28708	49	3.44892	41	3.16045	48	3.73259	46	3.93465	42	3.50449	23	1.81792	10	0.939396	19	1.88286	96	8.77397	96	8.0157	97	9.33363	48	4.74914	54	5.39086	36	3.15234	72
whz_000707	15322	1023.91	18471	1069.58	16729	1031.03	15065	1004.48	14693	1013.24	15261	999.021	20529	1513.7	21340	1472.55	20194	1513.14	23522	1737.09	26964	1765.44	24159	1732.3	20409	1476.29	17818	1417.71	18493	1435.37	31068	2284.24	25792	2253.79	24961	2300.95	31644	2690.27	33536	2604.72	29414	2632.77	31515	2900.49	31751	2948.51	35198	2867.01	35034
whz_000710	3	0.200478	4	0.231623	1	0.0616315	1	0.0666762	0	0	1	0.0654624	0	0	0	0	0	0	0	0	0	0	2	0.143408	0	0	0	0	0	0	18	1.32343	38	3.32057	33	3.042	2	0.170034	0	0	1	0.0895074	5	0.460176	6	0.557181	6	0.488722	0
whz_000713	711	28.8871	798	28.094	737	27.6159	617	25.0118	551	23.1015	616	24.5167	632	28.332	710	29.7868	682	31.0692	553	24.8292	642	25.5559	581	25.3285	719	31.6204	587	28.3959	582	27.4643	521	23.2892	421	22.3666	338	18.9431	305	15.765	281	13.2692	249	13.5503	224	12.5341	250	14.1148	268	13.2719	264
whz_000720	14	1.45566	21	1.89203	13	1.24662	21	2.17859	13	1.39486	13	1.3241	21	2.40922	10	1.07365	19	2.21511	6	0.689422	12	1.22246	19	2.11975	13	1.46311	22	2.72356	16	1.93224	7	0.800778	4	0.543845	3	0.430281	3	0.396837	6	0.725083	1	0.139266	4	0.572797	4	0.577951	1	0.126735	1
whz_000722	17	2.44529	21	2.61744	8	1.06128	11	1.5787	14	2.07809	18	2.5363	22	3.49164	13	1.93088	11	1.77413	12	1.90751	22	3.10046	7	1.08039	9	1.40129	3	0.51379	14	2.33895	0	0	4	0.752359	1	0.198418	0	0	2	0.334362	0	0	3	0.594309	0	0	0	0	0
whz_000728	1	0.0570755	4	0.197827	12	0.631669	7	0.398634	4	0.235594	4	0.223644	6	0.377857	5	0.29468	7	0.44798	11	0.693818	21	1.17433	5	0.30621	4	0.247123	11	0.747525	15	0.994379	70	4.39573	51	3.80631	58	4.56644	17	1.23441	13	0.86238	22	1.68185	64	5.03083	73	5.78992	70	4.86983	37
whz_000732	40	2.96661	47	3.02047	53	3.62522	44	3.25596	35	2.6787	35	2.54282	50	4.09163	52	3.98231	45	3.74217	37	3.03253	35	2.54326	51	4.05854	45	3.61257	49	4.32692	62	5.34075	29	2.36636	23	2.23055	21	2.14842	18	1.69837	21	1.81019	15	1.49007	27	2.75787	32	3.29799	11	0.994394	21
whz_000742	175	5.13341	198	5.03279	184	4.97787	192	5.61946	177	5.35792	205	5.89072	185	5.98777	170	5.1493	153	5.03234	160	5.18669	199	5.71931	173	5.44519	188	5.96938	144	5.02936	144	4.90615	140	4.51834	125	4.7947	118	4.77474	89	3.32137	70	2.38655	58	2.27882	107	4.32275	94	3.83173	100	3.57547	135
whz_000746	93	8.32109	140	10.8543	103	8.49948	138	12.3198	81	7.47889	120	10.5178	115	11.3533	151	13.951	153	15.3497	86	8.50352	109	9.55534	85	8.16048	69	6.68267	97	10.3336	98	10.1844	203	19.9837	171	20.0068	176	21.7225	174	19.8064	207	21.5265	145	17.3772	188	23.1667	195	24.2455	262	28.5735	193
whz_000748	444	155.65	593	180.134	538	173.942	572	200.072	564	204.033	510	175.139	505	195.336	504	182.443	478	187.89	527	204.164	633	217.416	559	210.27	637	241.718	553	230.82	590	240.23	446	172.022	282	129.27	314	151.843	181	80.7242	205	83.5265	221	103.77	235	113.46	231	112.532	257	109.816	263
whz_000749	84	4.67782	96	4.63246	73	3.74925	83	4.61177	87	4.99963	114	6.21893	66	4.0554	62	3.56522	96	5.9944	38	2.33857	52	2.8372	40	2.39014	33	1.98921	32	2.12176	33	2.13446	31	1.89937	46	3.3497	28	2.15091	74	5.24271	78	5.04852	84	6.26552	113	8.66666	89	6.88737	111	7.53447	118
whz_000771	64	3.02118	51	2.08614	65	2.82988	68	3.20281	74	3.60482	64	2.95954	105	5.46905	113	5.50816	102	5.39893	97	5.06025	128	5.92011	104	5.26781	80	4.08781	60	3.37234	58	3.18006	38	1.97362	50	3.08639	52	3.3861	27	1.62151	42	2.30437	25	1.5807	65	4.2259	52	3.41114	64	3.6825	38
whz_000772	50	2.3603	84	3.436	76	3.30878	101	4.75712	105	5.11495	81	3.74566	88	4.58358	98	4.77699	87	4.60497	107	5.58192	104	4.81009	80	4.05216	108	5.51854	86	4.83368	114	6.25047	21	1.09068	28	1.72838	22	1.43258	15	0.900841	23	1.26191	16	1.01165	26	1.69036	28	1.83677	33	1.89879	9
whz_000773	366	17.3156	390	15.9881	427	18.6313	334	15.7663	326	15.9158	371	17.194	157	8.19562	174	8.50036	173	9.17727	73	3.81665	121	5.60873	126	6.39627	165	8.44976	152	8.56216	157	8.62714	129	6.71474	103	6.37203	78	5.09039	110	6.62079	92	5.05883	90	5.70313	29	1.88957	19	1.24914	36	2.07599	17
whz_000774	7	0.164134	15	0.304767	7	0.151376	8	0.187161	4	0.0967866	13	0.2986	14	0.362205	11	0.266333	16	0.42066	17	0.440506	18	0.413519	18	0.452869	7	0.177665	12	0.335015	10	0.27234	24	0.619148	35	1.07313	18	0.582201	29	0.865084	17	0.463292	18	0.56531	20	0.645862	24	0.782008	22	0.628765	20
whz_000775	232	4.36594	260	4.23974	232	4.02657	212	3.98062	247	4.79669	239	4.40589	357	7.41282	335	6.50977	333	7.02659	215	4.47127	256	4.72011	260	5.25004	192	3.91106	175	3.92112	179	3.91249	619	12.8163	528	12.9929	489	12.694	348	8.33161	377	8.24586	333	8.39358	344	8.91573	299	7.81916	403	9.244	402
whz_000777	310	6.80842	304	5.78542	294	5.95511	257	5.63176	191	4.32886	218	4.69016	212	5.13743	221	5.01197	207	5.0976	203	4.92701	217	4.66947	206	4.85458	247	5.87199	175	4.57621	159	4.05595	109	2.63387	71	2.03905	96	2.90841	104	2.90588	97	2.47606	90	2.64753	92	2.7828	83	2.53316	112	2.99825	72
whz_000779	158	5.68808	156	4.86642	154	5.11314	153	5.49574	180	6.68708	179	6.3126	119	4.72695	116	4.31219	108	4.35957	280	11.1396	321	11.3223	311	12.0135	274	10.6773	251	10.7588	255	10.6625	431	17.0714	302	14.2167	292	14.5008	160	7.32806	182	7.61527	172	8.29375	424	21.0225	418	20.9115	458	20.0974	302
whz_000782	46	7.62541	57	8.1876	47	7.18557	33	5.45815	36	6.15833	44	7.14504	78	14.2668	50	8.55868	64	11.8959	92	16.8537	86	13.9677	99	17.6092	76	13.6371	110	21.7111	103	19.8314	39	7.113	25	5.41912	28	6.40271	34	7.17042	28	5.39472	28	6.21695	77	17.5795	44	10.1358	77	15.5583	52
whz_000783	175	28.7866	213	30.3604	173	26.2456	147	24.1265	146	24.7833	173	27.8769	154	27.951	152	25.8182	144	26.5598	205	37.2656	198	31.9109	182	32.1235	187	33.2964	195	38.1917	215	41.0772	67	12.1258	37	7.95861	48	10.8916	49	10.2543	45	8.60339	38	8.37238	84	19.0301	85	19.4299	112	22.4562	65
whz_000787	20	0.724073	21	0.658792	12	0.400675	40	1.4449	21	0.784562	25	0.886624	18	0.719036	21	0.785061	16	0.649506	20	0.800176	6	0.212827	17	0.660391	6	0.23513	7	0.301741	18	0.756895	19	0.756814	18	0.852136	15	0.749107	36	1.65812	23	0.9678	31	1.50324	20	0.997222	39	1.96208	30	1.32385	34
whz_000788	42	1.77498	51	1.86763	33	1.28622	59	2.48784	47	2.04973	38	1.57317	69	3.21751	62	2.70562	59	2.79581	75	3.50275	100	4.14064	82	3.71842	61	2.79047	69	3.47198	52	2.55246	77	3.58029	63	3.48152	68	3.96418	27	1.45167	42	2.063	26	1.47174	37	2.15355	43	2.5253	53	2.73015	46
whz_000789	33	2.19839	27	1.55858	35	2.15038	10	0.664685	7	0.481219	14	0.913618	27	1.98463	49	3.37068	42	3.13726	12	0.883434	33	2.15391	20	1.42962	16	1.15376	30	2.37955	22	1.70225	195	14.2925	134	11.6729	151	13.8761	287	24.3238	282	21.8346	248	22.1287	177	16.2395	220	20.3663	176	14.2912	150
whz_000797	280	13.1307	321	13.044	339	14.6618	278	13.0077	252	12.1951	245	11.2549	582	30.1147	565	27.3596	538	28.2894	340	17.6203	284	13.0488	321	16.1523	342	17.3604	242	13.5123	264	14.3795	923	47.6228	775	47.5243	748	48.3874	434	25.8929	445	24.2547	405	25.4389	846	54.6399	924	60.2146	975	55.7315	796
whz_000806	252	9.14397	294	9.24396	273	9.13597	162	5.8651	130	4.8678	128	4.54978	195	7.80718	224	8.39293	211	8.58474	187	7.49857	189	6.71921	188	7.31967	186	7.30551	168	7.25816	165	6.9539	518	20.6798	413	19.596	371	18.5698	605	27.9286	688	29.0154	568	27.6055	398	19.8896	436	21.9847	474	20.9642	366
whz_000810	72	4.19528	72	3.63528	91	4.89022	62	3.60451	62	3.728	53	3.02518	57	3.66462	62	3.73037	32	2.09069	50	3.2196	98	5.59471	71	4.43902	85	5.36107	60	4.16259	74	5.00808	46	2.94897	22	1.67624	31	2.49167	11	0.815421	11	0.74495	13	1.01458	17	1.36423	12	0.97165	32	2.27271	23
whz_000811	719	25.9426	817	25.5437	797	26.5217	819	29.4845	872	32.468	867	30.6443	752	29.9384	777	28.9492	697	28.1986	707	28.1908	785	27.7509	841	32.5597	635	24.8006	542	23.2845	596	24.9771	418	16.5937	346	16.3247	335	16.6736	274	12.5775	331	13.8809	262	12.6619	270	13.4171	287	14.3902	343	15.085	305
whz_000812	1702	62.4647	1960	62.3315	1907	64.5481	1887	69.0992	1786	67.6412	1965	70.6454	1615	65.3993	1859	70.4507	1594	65.5955	1680	68.1377	1810	65.0843	1651	65.0162	1729	68.6868	1515	66.2019	1563	66.6261	1116	45.0632	967	46.4072	911	46.1204	736	34.3647	890	37.9638	733	36.0324	764	38.6169	735	37.4854	813	36.369	601
whz_000814	163	8.6996	156	7.21461	117	5.75911	109	5.80449	59	3.24952	80	4.18262	74	4.35782	90	4.96005	68	4.06941	106	6.25202	101	5.28148	101	5.78406	107	6.18158	115	7.3079	126	7.81076	238	13.9756	209	14.5862	191	14.0619	258	17.5183	250	15.508	222	15.8701	162	11.9079	182	13.4984	210	13.6615	244
whz_000816	2199	43.2604	2284	38.9348	2288	41.5126	1008	19.7857	974	19.7733	984	18.963	1362	29.5643	1417	28.785	1291	28.4775	3116	67.7432	3459	66.6713	3123	65.9231	3391	72.2099	2921	68.4195	2969	67.8401	522	11.2985	515	13.2482	515	13.9757	331	8.28426	365	8.34572	310	8.16848	510	13.818	453	12.3841	553	13.2604	466
whz_000825	62	8.95829	74	9.26492	84	11.1936	58	8.36156	66	9.84084	98	13.8709	94	14.986	57	8.50432	87	14.0949	35	5.58862	51	7.21982	66	10.2324	33	5.1612	32	5.50511	52	8.72665	126	20.0303	90	17.0043	77	15.347	122	22.4261	147	24.6863	109	21.0947	85	16.9146	90	18.0707	102	17.9638	110
whz_000835	75	3.56669	101	4.162	83	3.64033	95	4.50769	123	6.03621	95	4.42563	47	2.4662	56	2.74994	61	3.25271	76	3.99412	78	3.63431	64	3.26576	52	2.67677	56	3.17085	83	4.58451	18	0.941803	17	1.05715	8	0.524801	13	0.786517	22	1.216	11	0.700666	17	1.11343	21	1.38779	27	1.56507	16
whz_000840	21	1.25322	21	1.08593	26	1.431	7	0.416804	16	0.985333	12	0.701513	3	0.19754	14	0.862715	11	0.736057	4	0.263798	11	0.643166	10	0.640336	11	0.710566	12	0.852653	12	0.831763	17	1.11619	8	0.624283	11	0.905526	4	0.303688	11	0.762967	9	0.71939	12	0.986276	11	0.912221	17	1.23658	8
whz_000841	1267	18.0026	1388	17.0893	1379	18.0709	1237	17.537	1261	18.4897	1373	19.1107	1252	19.6286	1433	21.025	1282	20.4248	1187	18.6386	1236	17.2068	1233	18.7984	1303	20.0404	1177	19.9121	1082	17.8565	805	12.5845	739	13.7305	639	12.5245	454	8.20681	532	8.78568	422	8.03128	524	10.2541	481	9.49737	550	9.52548	504
whz_000854	85	3.27114	134	4.4685	93	3.30082	101	3.87818	92	3.65362	104	3.92067	105	4.45857	127	5.0468	96	4.1425	65	2.76438	99	3.73283	94	3.88158	129	5.37371	66	3.02418	68	3.03949	53	2.24409	43	2.16388	57	3.02591	27	1.32192	45	2.01279	39	2.01029	38	2.01407	38	2.03219	63	2.9552	38
whz_000860	17	1.13723	17	0.985424	18	1.11052	15	1.00119	22	1.51871	14	0.917429	4	0.295246	7	0.483534	10	0.750082	1	0.0739266	15	0.983132	15	1.07669	11	0.796515	13	1.03544	18	1.39856	9	0.662405	3	0.262423	7	0.645946	21	1.78722	10	0.777505	9	0.806407	4	0.368525	7	0.650722	11	0.896925	17
whz_000867	8	1.40225	11	1.67072	16	2.5865	21	3.67266	16	2.89408	14	2.40386	5	0.96701	10	1.80995	12	2.35845	5	0.968519	9	1.54561	10	1.88077	10	1.89731	16	3.33917	7	1.4251	13	2.50704	14	3.20883	10	2.41788	7	1.56097	11	2.24096	3	0.70432	11	2.65544	16	3.89722	19	4.05933	28
whz_000869	384	15.6709	322	11.3867	390	14.6787	355	14.455	346	14.5712	373	14.9114	356	16.0302	378	15.9289	331	15.1462	366	16.5062	392	15.6737	354	15.5013	381	16.8303	430	20.8937	392	18.5806	192	8.62081	170	9.07186	184	10.3581	174	9.03386	173	8.20569	135	7.37924	173	9.72342	137	7.76934	148	7.36192	153
whz_000871	2840	44.1362	3548	47.779	3108	44.5467	1757	27.2442	1808	28.9955	1794	27.3115	2323	39.8338	2565	41.1619	2313	40.3054	1691	29.0418	1901	28.9455	1783	29.7322	1770	29.7751	1538	28.4588	1653	29.8373	3544	60.5973	2767	56.2302	2684	57.5386	3791	74.9533	4069	73.497	3597	74.874	2378	50.8977	2508	54.1631	2755	52.1872	2927
whz_000872	8	0.753632	4	0.326517	6	0.521289	4	0.375972	5	0.486065	7	0.645972	5	0.519715	2	0.19455	4	0.422513	2	0.20821	4	0.369192	0	0	2	0.20394	7	0.785146	0	0	8	0.829168	16	1.97094	18	2.33906	19	2.2771	24	2.62776	20	2.52356	51	6.61681	70	9.16362	58	6.65983	9
whz_000873	73	3.36193	77	3.07279	111	4.71461	43	1.97588	44	2.09109	36	1.62411	26	1.32119	33	1.56932	33	1.70408	57	2.90097	56	2.52683	49	2.42137	63	3.14058	71	3.8932	65	3.47688	204	10.3366	184	11.0807	207	13.1503	265	15.5264	240	12.8464	252	15.5446	190	12.0511	205	13.1195	206	11.5637	236
whz_000874	21	1.12268	47	2.17726	42	2.07082	26	1.38687	10	0.551684	15	0.785549	20	1.17975	24	1.32488	20	1.19888	31	1.83147	31	1.62375	22	1.26199	42	2.43046	30	1.90959	37	2.29746	81	4.76434	59	4.1245	63	4.64596	72	4.89697	100	6.21356	67	4.7976	107	7.87822	76	5.6461	107	6.97244	93
whz_000876	235	4.41591	277	4.51034	256	4.4366	212	3.97479	174	3.37409	185	3.40542	213	4.41629	337	6.53904	237	4.99358	187	3.88327	157	2.89051	172	3.46802	163	3.31546	128	2.86382	159	3.47025	160	3.30793	128	3.14519	101	2.61803	43	1.02797	36	0.78625	29	0.729902	57	1.47515	46	1.20119	74	1.69492	27
whz_000877	22	0.571402	28	0.630164	31	0.742573	40	1.03659	16	0.428839	33	0.839615	41	1.17498	30	0.804585	35	1.01929	23	0.660161	44	1.11968	39	1.08689	37	1.04022	35	1.08236	28	0.844672	26	0.742978	11	0.37359	9	0.32245	8	0.264344	7	0.211311	9	0.313095	7	0.250396	9	0.324834	9	0.284923	7
whz_000883	887	37.7846	994	36.6906	848	33.3154	926	39.3576	884	38.8596	925	38.5993	902	42.3959	1020	44.8666	937	44.755	762	35.8715	893	37.2705	756	34.5552	791	36.473	800	40.5755	746	36.9097	1417	66.4117	1199	66.7874	1216	71.4538	1467	79.5027	1607	79.5633	1409	80.3926	1203	70.5775	1259	74.5275	1405	72.9514	1412
whz_000884	4	0.0674584	7	0.102294	8	0.12443	0	0	7	0.121823	0	0	3	0.0558242	4	0.0696574	3	0.0567294	1	0.0186371	2	0.0330467	8	0.144766	2	0.0365098	0	0	7	0.137115	13	0.241214	7	0.154368	5	0.116318	39	0.836759	35	0.68604	31	0.700247	26	0.603891	19	0.445276	23	0.472791	19
whz_000885	578	28.5453	630	26.9603	624	28.4217	313	15.4233	302	15.3911	290	14.0298	297	16.1841	267	13.616	243	13.4563	456	24.8871	520	25.1613	453	24.0052	485	25.927	553	32.5174	583	33.4416	307	16.6813	306	19.7612	241	16.4182	461	28.9647	498	28.5852	470	31.0899	303	20.6091	338	23.1966	319	19.2028	401
whz_000886	1661	35.2841	1902	35.0103	1889	37.0083	1684	35.6925	1638	35.9069	1693	35.23	1712	40.1272	1716	37.6407	1662	39.5869	1645	38.617	1912	39.7942	1687	38.4525	1643	37.779	1503	38.0147	1539	37.9716	1005	23.4887	776	21.5553	638	18.6952	355	9.59396	380	9.38206	365	10.3852	513	15.0085	481	14.1989	520	13.4641	520
whz_000890	938	34.0359	961	30.2158	986	32.9966	668	24.1845	705	26.3984	714	25.3793	1140	45.642	1225	45.8988	1175	47.806	948	38.0142	1066	37.8978	961	37.416	688	27.0225	568	24.5395	581	24.4862	391	15.6097	287	13.6176	275	13.7647	109	5.03177	105	4.42821	87	4.22831	165	8.2457	153	7.71481	178	7.87263	300
whz_000891	29	1.29197	17	0.656265	19	0.780666	2	0.0889017	8	0.367789	9	0.392774	2	0.0983127	7	0.32202	8	0.399627	4	0.196932	6	0.261895	3	0.143408	2	0.0964467	8	0.424353	4	0.206978	8	0.392127	6	0.349533	3	0.184364	3	0.170034	0	0	4	0.238686	1	0.0613569	3	0.185727	0	0	7
whz_000892	19	1.31489	32	1.91895	29	1.85094	25	1.72625	28	1.99963	25	1.69482	16	1.22175	14	1.00045	12	0.931169	9	0.688307	18	1.22048	12	0.891082	16	1.19856	10	0.823986	13	1.04494	6	0.456847	6	0.542965	7	0.668244	13	1.14456	16	1.28695	13	1.20502	2	0.190623	8	0.769354	5	0.421767	7
whz_000898	14	0.215227	21	0.279746	14	0.198497	11	0.168728	11	0.174508	11	0.165656	14	0.237477	28	0.444485	25	0.430942	28	0.475695	24	0.361495	23	0.379398	11	0.183048	27	0.494214	20	0.357115	43	0.72731	40	0.804103	25	0.530161	46	0.899676	49	0.875527	46	0.947195	28	0.592837	27	0.576808	34	0.637107	34
whz_000899	928	16.6808	1081	16.8373	1009	16.727	914	16.3924	804	14.9135	869	15.3016	884	17.5327	1086	20.1572	834	16.8092	1036	20.5794	1025	18.0516	912	17.5899	854	16.6162	755	16.1585	729	15.2198	1708	33.7785	1513	35.5625	1368	33.92	1811	41.4141	1910	39.9033	1700	40.9291	1706	42.2336	1809	45.1864	2070	45.353	2111
whz_000901	117	3.79661	147	4.13336	143	4.2796	94	3.04343	88	2.94678	111	3.52841	75	2.68532	95	3.1832	65	2.36501	95	3.40672	97	3.08393	88	3.06402	82	2.88023	102	3.94088	72	2.71364	25	0.89255	33	1.40026	34	1.52191	29	1.1972	54	2.03661	35	1.52122	32	1.43011	18	0.811674	23	0.909711	38
whz_000903	6	0.173778	4	0.100387	10	0.267116	14	0.404573	13	0.388545	15	0.425579	6	0.191743	10	0.299071	5	0.162377	9	0.288063	6	0.170262	2	0.0621545	28	0.877818	33	1.13799	32	1.07647	19	0.605451	6	0.227236	9	0.359572	17	0.6264	28	0.942553	26	1.00863	27	1.077	38	1.52942	47	1.65923	40
whz_000907	15	0.319169	17	0.31344	18	0.353232	9	0.191072	10	0.219576	6	0.125062	13	0.305209	8	0.175772	7	0.167008	8	0.188114	14	0.291863	14	0.319637	12	0.276385	7	0.177341	6	0.148283	11	0.257516	9	0.250412	7	0.20546	11	0.297771	17	0.42042	13	0.370498	11	0.322352	7	0.206979	9	0.23342	12
whz_000918	283	23.396	296	21.2042	324	24.7034	266	21.9413	288	24.5698	282	22.8376	304	27.7303	281	23.9879	300	27.8091	263	24.0278	263	21.3026	249	22.0879	270	24.1614	223	21.9504	250	24.0052	592	53.8467	485	52.43	404	46.0719	550	57.8466	587	56.4025	523	57.9122	525	59.7755	544	62.4961	531	53.5075	547
whz_000923	451	9.10701	528	9.23867	426	7.93353	339	6.83006	323	6.73065	326	6.44857	303	6.75099	391	8.15281	360	8.15103	378	8.43517	414	8.19072	426	9.23014	406	8.87419	318	7.64556	371	8.70129	136	3.02149	118	3.11577	124	3.45399	72	1.84966	72	1.68981	71	1.92031	89	2.47513	89	2.4974	86	2.11672	111
whz_000925	25	0.811241	48	1.34967	39	1.16716	38	1.23032	54	1.80825	59	1.87546	38	1.36056	43	1.44082	31	1.12793	73	2.61779	95	3.02034	91	3.16848	89	3.1261	50	1.9318	76	2.8644	116	4.14143	84	3.56429	96	4.29716	130	5.36677	177	6.67557	145	6.30219	258	11.5302	237	10.687	254	10.0464	244
whz_000929	559	21.3588	571	18.9051	522	18.3948	458	17.4605	408	16.0872	451	16.8806	468	19.7305	553	21.8184	418	17.9082	392	16.5522	528	19.7662	431	17.6702	458	18.9424	431	19.6077	396	17.574	965	40.5673	827	41.3195	718	37.8434	903	43.8949	925	41.0783	804	41.1467	1023	53.8332	1031	54.7424	1120	52.1614	1005
whz_000930	67	4.06261	81	4.25591	97	5.42451	80	4.84001	54	3.37893	64	3.80152	29	1.94023	36	2.25405	31	2.10767	36	2.41233	52	3.08928	53	3.44831	46	3.0192	34	2.45467	37	2.60581	30	2.00141	34	2.69583	11	0.920076	24	1.85141	28	1.9733	16	1.29946	50	4.17551	73	6.15111	45	3.3259	21
whz_000933	0	0	0	0	1	0.0300184	0	0	0	0	0	0	0	0	2	0.0672188	0	0	5	0.179847	3	0.0956695	2	0.0698489	1	0.0352317	0	0	17	0.642672	3	0.107432	1	0.0425612	2	0.0897966	13	0.538311	11	0.416129	8	0.348766	3	0.134481	8	0.361842	11	0.436403	3
whz_000935	822	49.3299	969	50.3894	842	46.6024	739	44.2496	749	46.3848	713	41.9155	607	40.1932	698	43.2539	641	43.1328	692	45.8931	738	43.3928	678	43.6584	603	39.1705	578	41.2999	622	43.3551	965	63.7161	760	59.6398	745	61.673	766	58.4827	797	55.5907	728	58.5172	1463	120.918	1409	117.503	1749	127.936	2273
whz_000937	28	1.61101	44	2.19367	33	1.75111	5	0.287037	15	0.890611	5	0.281811	14	0.888782	4	0.237647	31	1.99993	34	2.16184	40	2.25488	39	2.40772	24	1.49471	23	1.57562	29	1.93798	144	9.11564	151	11.3606	129	10.2384	462	33.8177	485	32.4331	455	35.0644	313	24.8025	338	27.0245	383	26.86	276
whz_000938	185	17.5826	290	23.8829	229	20.0727	216	20.4829	236	23.1462	210	19.5514	236	24.7486	219	21.4926	210	22.3791	214	22.4765	239	22.2553	214	21.8236	206	21.1926	196	22.1795	182	20.0907	1700	177.764	1408	174.984	1288	168.861	1363	164.804	1419	156.747	1258	160.143	1437	188.096	1436	189.656	1763	204.235	1783
whz_000939	0	0	0	0	0	0	0	0	0	0	0	0	0	0	0	0	0	0	0	0	0	0	0	0	0	0	4	1.07205	0	0	7	1.73361	8	2.35475	2	0.621014	14	4.00922	5	1.30812	13	3.91948	12	3.72016	8	2.50243	12	3.29244	17
whz_000940	6	0.427686	17	1.05002	5	0.328702	13	0.924577	4	0.294231	8	0.558612	4	0.314601	11	0.809651	8	0.639403	18	1.41791	15	1.04758	14	1.07078	2	0.154315	14	1.18819	5	0.413956	10	0.784254	18	1.67776	23	2.26153	46	4.1715	59	4.888	31	2.95971	35	3.43598	28	2.77352	24	2.08521	46
whz_000941	44	2.85701	64	3.60094	62	3.71286	27	1.74924	26	1.74216	48	3.05314	18	1.28961	34	2.27966	20	1.45613	42	3.01378	57	3.62624	44	3.06557	33	2.31941	31	2.39665	23	1.73459	210	15.0024	199	16.8965	158	14.152	546	45.1037	539	40.6774	575	50.0082	199	17.796	168	15.1589	221	17.4911	138
whz_000945	3	0.248014	3	0.214908	5	0.381226	1	0.0824861	3	0.255936	2	0.161969	1	0.0912179	2	0.170732	1	0.0926969	2	0.182721	3	0.242996	4	0.354825	2	0.178973	0	0	3	0.288062	28	2.54681	34	3.67551	27	3.07906	101	10.6227	105	10.089	88	9.74431	19	2.1633	21	2.41253	27	2.72072	19
whz_000946	71	6.30866	73	5.62055	80	6.55582	32	2.83697	40	3.6677	33	2.87237	33	3.23533	47	4.31229	34	3.38742	77	7.56089	88	7.66098	64	6.10181	62	5.96313	70	7.4056	65	6.70816	213	20.8229	217	25.2129	210	25.7394	459	51.8862	386	39.8632	349	41.5354	434	53.1102	390	48.1552	407	44.0798	414
whz_000947	395	35.049	464	35.6757	476	38.9532	478	42.3187	451	41.2962	488	42.4175	318	31.1337	374	34.2674	377	37.5085	335	32.8493	379	32.9488	357	33.9896	334	32.0795	313	33.0678	346	35.6586	1315	128.377	1072	124.382	971	118.85	1147	129.48	1204	124.168	1115	132.516	801	97.8858	820	101.109	1017	109.993	1993
whz_000948	507	28.9631	606	29.9975	577	30.3998	476	27.1312	490	28.886	544	30.4426	388	24.4565	384	22.6516	383	24.5327	530	33.4592	592	33.1345	579	35.4907	457	28.259	431	29.3155	384	25.4788	852	53.55	658	49.1526	678	53.4277	1183	85.9768	1130	75.0275	1022	78.199	1282	100.863	1242	98.5957	1431	99.6419	1418
whz_000950	16	1.19354	15	0.969584	14	0.963172	16	1.19087	13	1.00073	8	0.584594	13	1.07001	13	1.00137	15	1.25464	5	0.412184	11	0.803958	10	0.800419	0	0	10	0.88818	4	0.346568	44	3.61122	31	3.02387	23	2.36671	20	1.89805	13	1.12711	18	1.79847	22	2.26022	27	2.79886	29	2.63683	12
whz_000951	1658	30.3295	1817	28.8013	1664	28.0732	1354	24.713	1212	22.8791	1350	24.1914	1489	30.0539	1720	32.4893	1480	30.3566	1447	29.2518	1535	27.5113	1330	26.1055	1343	26.5926	1226	26.7026	1162	24.6887	2166	43.5935	1833	43.8457	1696	42.7963	2005	46.6611	2403	51.0904	1957	47.9496	1858	46.8097	1817	46.1886	1968	43.8805	2137
whz_000953	1	0.0512813	8	0.355488	11	0.520247	2	0.102333	2	0.105839	1	0.0502349	1	0.0565828	2	0.105906	0	0	1	0.0566711	4	0.200975	0	0	2	0.111018	0	0	3	0.178686	44	2.48253	31	2.07876	45	3.18326	43	2.80535	58	3.45694	48	3.29696	13	0.918146	30	2.13786	20	1.25013	8
whz_000954	73	0.901996	80	0.856541	87	0.991423	29	0.357524	46	0.586536	41	0.496263	66	0.899811	75	0.956917	45	0.623455	76	1.03776	81	0.980594	72	0.954584	52	0.695486	50	0.735588	35	0.502297	40	0.543782	28	0.452401	21	0.357932	28	0.440149	31	0.445193	30	0.496497	37	0.62964	26	0.446431	25	0.376519	44
whz_000955	5	0.43464	6	0.451947	9	0.72154	7	0.607133	6	0.538228	5	0.425772	3	0.287744	3	0.269285	5	0.48735	5	0.480323	6	0.511015	8	0.746191	1	0.0940944	2	0.207001	5	0.504825	31	2.96486	23	2.6144	15	1.79867	19	2.10123	31	3.13204	21	2.44508	7	0.838045	8	0.966384	12	1.27147	8
whz_000956	1	0.0881221	2	0.152718	4	0.325089	7	0.615473	5	0.454684	5	0.43162	2	0.194465	4	0.363979	10	0.988088	0	0	1	0.0863391	2	0.18911	1	0.0953869	2	0.209845	2	0.204704	5	0.484773	9	1.03708	12	1.4587	20	2.2422	19	1.946	27	3.18686	6	0.728191	4	0.489829	6	0.644469	12
whz_000957	1114	24.8665	1231	23.8103	1186	24.4159	1070	23.8308	1041	23.9792	1099	24.0311	1066	26.255	1173	27.037	1087	27.2063	1031	25.4326	1114	24.3634	1006	24.095	1002	24.2103	920	24.4512	991	25.6929	1310	32.1724	1089	31.7864	1032	31.7767	1726	49.0152	1935	50.2014	1562	46.7008	1043	32.0644	1044	32.3839	1109	30.1736	1269
whz_000958	162	10.6702	228	13.0127	206	12.5136	165	10.8434	169	11.4868	181	11.6784	188	13.6628	189	12.8544	155	11.4472	94	6.84208	106	6.84047	106	7.4914	42	2.9944	39	3.05848	37	2.83054	1086	78.6992	953	82.0794	985	89.494	3069	257.167	3235	247.649	2904	256.193	524	47.5333	510	46.6796	527	42.3091	1609
whz_000959	29693	801.385	33723	788.66	31019	772.099	18918	509.435	17832	496.641	18631	492.572	27345	814.312	28651	798.469	26314	796.315	25637	764.641	28582	755.792	26657	771.966	25569	746.972	21698	697.252	23134	725.185	48194	1431.08	40215	1419.25	37399	1392.35	47670	1636.79	51808	1625.13	44076	1593.32	39124	1454.25	38409	1440.52	44244	1455.48	48174
whz_000960	7	1.2137	15	2.25363	4	0.639636	4	0.691991	2	0.357849	3	0.509545	4	0.765245	7	1.25327	5	0.972065	3	0.574829	4	0.679512	1	0.186043	7	1.31376	5	1.03221	26	5.23599	60	11.4459	31	7.02846	43	10.2845	74	16.3232	98	19.749	83	19.2755	62	14.8052	71	17.107	50	10.567	55
whz_000965	112	5.09583	140	5.51953	142	5.95859	120	5.44759	119	5.58726	95	4.23416	148	7.42993	173	8.12783	149	7.60141	141	7.08956	154	6.865	139	6.78597	102	5.02344	145	7.85504	112	5.9187	212	10.6125	206	12.256	199	12.4897	226	13.0818	209	11.0522	203	12.3711	209	13.0964	202	12.7717	227	12.5889	184
whz_000970	626	34.9215	783	37.8492	736	37.8664	958	53.3224	824	47.4352	883	48.2532	445	27.3908	525	30.2419	492	30.7747	490	30.2077	546	29.8424	537	32.1435	626	37.8004	591	39.2545	587	38.0336	175	10.7409	156	11.3796	143	11.0041	206	14.62	207	13.4213	203	15.168	103	7.91343	122	9.45754	133	9.04349	128
whz_000971	1241	60.1767	1402	58.9089	1375	61.4918	1230	59.5097	1048	52.4412	1170	55.5762	1975	105.669	2039	102.095	1890	102.761	504	27.0078	599	28.4581	612	31.8425	899	47.1867	870	50.2295	893	50.2943	2680	142.98	2484	157.504	2187	146.287	4726	291.548	5065	285.457	4638	301.232	2170	144.919	2228	150.131	2490	147.171	2650
whz_000973	699	48.7953	780	47.1815	772	49.7023	898	62.5465	776	55.9007	819	56.0056	635	48.9103	713	51.3951	623	48.764	708	54.6182	810	55.3998	697	52.2076	760	57.4273	633	52.6123	738	59.8367	422	32.4113	371	33.8656	354	34.0882	297	26.3765	319	25.8819	274	25.6192	363	34.8993	384	37.2505	430	36.5877	298
whz_000975	662	18.1648	873	20.7569	720	18.2206	809	22.1486	825	23.3604	764	20.5358	693	20.9812	748	21.1936	620	19.0754	729	22.1056	785	21.104	681	20.0502	712	21.1473	646	21.1051	567	18.0703	417	12.589	380	13.6345	312	11.8094	306	10.682	328	10.4605	254	9.33511	317	11.9795	312	11.8967	347	11.6056	265
whz_000976	8	0.595387	16	1.03182	14	0.960937	14	1.03959	12	0.921606	10	0.729047	25	2.05293	10	0.768494	32	2.67036	6	0.493473	11	0.802092	12	0.958275	19	1.53062	9	0.797507	5	0.432205	24	1.96518	22	2.14099	22	2.25856	38	3.59793	32	2.76799	26	2.59177	16	1.63998	41	4.24026	28	2.53999	13
whz_000980	175	9.11263	210	9.47548	187	8.9806	101	5.24751	146	7.84537	130	6.63125	116	6.66483	136	7.31267	116	6.7729	73	4.20079	108	5.51001	103	5.75496	139	7.83473	142	8.80394	102	6.16902	137	7.84891	87	5.92391	93	6.68019	41	2.71612	46	2.784	28	1.95289	71	5.09182	58	4.19695	56	3.55434	41
whz_000981	15	0.615671	11	0.391225	10	0.378543	13	0.532386	5	0.211779	4	0.160829	8	0.362304	9	0.381444	6	0.276134	7	0.317511	8	0.321714	0	0	3	0.133285	7	0.342088	9	0.429053	15	0.677379	19	1.01975	21	1.18899	22	1.14879	18	0.858688	10	0.549758	23	1.30015	12	0.684445	13	0.650379	10
whz_000984	169	6.81448	200	6.988	176	6.54511	163	6.55782	151	6.28316	169	6.67544	150	6.67364	144	5.9957	167	7.55046	214	9.53593	209	8.25686	231	9.99443	178	7.76908	159	7.63355	149	6.9782	76	3.37165	61	3.21632	89	4.95035	54	2.77013	52	2.437	50	2.70041	74	4.10948	76	4.25853	107	5.25891	55
whz_000985	8	0.495868	26	1.39645	24	1.37197	23	1.42243	13	0.831523	18	1.09294	14	0.95748	16	1.02406	16	1.11201	17	1.16447	11	0.668023	8	0.532066	35	2.34827	7	0.516603	18	1.29586	61	4.15996	49	3.97151	59	5.04462	51	4.02167	67	4.82676	45	3.73596	35	2.98781	36	3.10083	48	3.62646	62
whz_000987	296	4.86281	337	4.79735	361	5.46966	283	4.63882	276	4.67907	346	5.56824	264	4.78547	320	5.42846	271	4.99201	285	5.1742	351	5.6497	271	4.7771	288	5.12143	226	4.42066	205	3.91165	414	7.48305	379	8.14176	396	8.97409	551	11.5161	614	11.7238	483	10.6281	485	10.9735	456	10.4102	607	12.1549	399
whz_000991	191	5.91371	212	5.68773	195	5.56826	197	6.08582	170	5.43164	195	5.91436	112	3.82622	152	4.85961	127	4.40901	205	7.01429	211	6.40076	211	7.00985	160	5.36229	157	5.78774	162	5.82576	138	4.70098	93	3.76524	67	2.86155	50	1.9695	56	2.01521	49	2.03206	71	3.02757	108	4.64676	106	4.00035	68
whz_000995	1831	26.1321	1987	24.5732	1956	25.7462	1841	26.216	1964	28.9257	1998	27.9337	1652	26.0149	1752	25.8198	1669	26.7088	1398	22.0494	1494	20.891	1366	20.9188	1736	26.8188	1395	23.7052	1389	23.025	1108	17.3984	893	16.6656	884	17.4036	362	6.57288	463	7.68021	387	7.39795	459	9.02212	438	8.68681	535	9.30692	503
whz_000997	1610	139.765	1918	144.277	1726	138.188	627	54.3082	558	49.9875	657	55.8707	543	52.0113	586	52.5292	579	56.3587	443	42.499	616	52.3932	529	49.2751	621	58.3535	513	53.024	544	54.8506	1965	187.68	1668	189.344	1531	183.336	3021	333.644	3333	336.289	2931	340.802	2103	251.432	2167	261.415	2421	256.172	2352
whz_000999	9	0.595233	18	1.03156	9	0.548966	9	0.5939	3	0.204749	8	0.5183	9	0.656769	21	1.43415	9	0.667418	4	0.292353	8	0.518391	2	0.14193	3	0.214768	1	0.0787458	4	0.307267	63	4.58425	40	3.4593	39	3.55803	60	5.04843	85	6.53385	43	3.80914	46	4.18998	48	4.41149	62	4.99807	44
whz_001001	13	0.515125	20	0.686714	21	0.767444	13	0.513971	19	0.776923	17	0.65988	19	0.830709	14	0.572834	21	0.933039	16	0.700636	19	0.737642	12	0.510212	23	0.986509	19	0.896409	13	0.598306	17	0.741142	27	1.399	19	1.03854	28	1.41152	27	1.24348	27	1.433	24	1.30975	27	1.48673	28	1.35236	32
whz_001005	853	19.1003	992	19.2477	875	18.07	860	19.2139	794	18.3471	831	18.228	925	22.8538	977	22.5901	885	22.2201	925	22.8895	978	21.4562	945	22.7051	647	15.6819	614	16.3698	605	15.7347	290	7.14452	235	6.88087	204	6.30118	199	5.66898	179	4.65854	196	5.87843	192	5.9211	151	4.6986	162	4.42153	209
whz_001008	77	12.8306	102	14.7276	76	11.6796	37	6.15153	49	8.42572	36	5.87631	64	11.7669	50	8.60314	60	11.2103	42	7.73407	50	8.16297	60	10.7277	43	7.75582	27	5.35676	41	7.93506	56	10.2666	95	20.6996	61	14.0212	90	19.0791	98	18.9796	66	14.7304	50	11.4745	62	14.3564	54	10.9677	122
whz_001011	7423	220.364	8759	225.316	8426	230.696	10540	312.197	10248	313.947	10701	311.195	5891	192.964	6187	189.659	5768	191.998	7540	247.364	8417	244.817	7657	243.905	6146	197.496	5264	186.063	5420	186.884	2041	66.6634	1622	62.9646	1498	61.3442	717	27.0795	763	26.3264	684	27.1977	534	21.8329	628	25.9072	680	24.6057	280
whz_001012	373	11.012	376	9.6188	297	8.08669	0	0	3	0.0913972	0	0	32	1.04239	40	1.2194	51	1.68825	1	0.0326257	0	0	0	0	320	10.2261	299	10.5102	300	10.287	83	2.69599	77	2.97256	67	2.72855	13	0.48827	12	0.411759	7	0.276802	4	0.162639	5	0.205129	0	0	6
whz_001013	35	1.50594	42	1.5659	46	1.82539	122	5.23751	114	5.06173	156	6.57522	104	4.93739	97	4.30965	79	3.81133	66	3.13824	106	4.46856	68	3.13941	62	2.88758	50	2.56148	83	4.14789	51	2.4143	36	2.02547	41	2.43345	15	0.821089	20	1.00017	14	0.806827	14	0.829614	3	0.179374	19	0.996456	3
whz_001015	844	28.7242	1048	30.906	946	29.693	938	31.8518	971	34.102	932	31.0719	609	22.869	618	21.7182	514	19.6146	583	21.9269	807	26.9092	708	25.8546	695	25.6032	570	23.0974	597	23.5988	569	21.3059	495	22.029	436	20.4688	378	16.3665	411	16.2574	357	16.2737	371	17.3895	345	16.3164	448	18.5844	245
whz_001018	389	56.206	527	65.9812	448	59.6993	546	78.714	529	78.8759	486	68.7886	463	73.8142	382	56.9939	460	74.525	493	78.7197	564	79.8427	465	72.0918	489	76.4797	458	78.792	450	75.5191	198	31.4762	182	34.3865	171	34.0824	201	36.9479	188	31.5716	209	40.4477	219	43.58	194	38.9525	214	37.6888	234
whz_001021	98	15.7569	92	12.8176	90	13.3458	128	20.5343	100	16.592	103	16.2229	89	15.7892	75	12.4519	58	10.4564	70	12.4378	60	9.45186	70	12.0765	79	13.7491	98	18.7609	87	16.247	106	18.7513	95	19.9733	78	17.2997	122	24.9553	136	25.4149	121	26.0581	110	24.3582	113	25.2477	95	18.618	129
whz_001025	295	6.47676	363	6.90588	382	7.73495	250	5.47649	234	5.3016	264	5.67789	365	8.84208	384	8.7056	306	7.53301	432	10.4815	551	11.8525	472	11.1193	589	13.9976	557	14.5604	537	13.6937	1267	30.6052	1035	29.7139	1003	30.3765	1586	44.2996	1740	44.4008	1480	43.5223	1578	47.7147	1603	48.9068	1803	48.25	1940
whz_001026	17	0.404375	52	1.0718	45	0.987202	27	0.640804	33	0.810036	46	1.07186	16	0.419934	29	0.712303	20	0.533428	20	0.525737	40	0.932219	29	0.740173	33	0.849675	21	0.594754	20	0.552556	59	1.54408	38	1.18196	39	1.27968	50	1.51309	46	1.27174	38	1.21069	42	1.37592	63	2.08246	43	1.24672	37
whz_001028	1968	77.6941	2335	79.8778	2082	75.8057	1821	71.7297	1687	68.7279	1863	72.0481	1904	82.9384	1953	79.6153	1784	78.9712	1742	76.0001	2091	80.8797	1908	80.8241	1654	70.6809	1490	70.0378	1609	73.7785	1308	56.8138	1005	51.8815	990	53.9136	1282	64.3889	1299	59.6043	1163	61.4974	926	50.3481	983	53.9282	1126	54.1835	736
whz_001029	429	8.46558	481	8.22472	530	9.64569	117	2.30362	167	3.40072	152	2.93826	228	4.96432	252	5.13489	271	5.99625	136	2.9658	127	2.45542	128	2.71025	116	2.47777	147	3.45382	136	3.11709	902	19.5834	683	17.624	726	19.7622	1388	34.8457	1477	33.8755	1238	32.7215	762	20.7092	759	20.8133	854	20.5411	629
whz_001031	8	1.37963	8	1.19547	6	0.954295	1	0.172068	2	0.355925	0	0	5	0.951413	3	0.534227	1	0.193368	9	1.71522	2	0.337929	9	1.66539	3	0.560013	6	1.23199	7	1.40211	4	0.758956	3	0.676516	4	0.951554	6	1.31639	8	1.6035	4	0.923947	13	3.08764	3	0.718943	7	1.47142	3
whz_001033	1	0.0788119	1	0.0682918	1	0.0726859	0	0	0	0	0	0	0	0	0	0	1	0.0883696	0	0	0	0	1	0.0845652	0	0	0	0	0	0	16	1.38738	11	1.13362	6	0.652294	16	1.60425	9	0.824403	13	1.3723	2	0.217086	8	0.876156	15	1.44095	11
whz_001035	1	0.0648009	1	0.056151	1	0.0597639	2	0.129311	0	0	0	0	1	0.0715001	1	0.0669133	0	0	0	0	0	0	0	0	1	0.0701431	2	0.15431	0	0	11	0.784254	6	0.508412	8	0.715107	8	0.659525	9	0.677843	8	0.69436	12	1.07096	13	1.17064	17	1.34275	16
whz_001037	23	1.39068	36	1.88617	36	2.00753	29	1.74954	35	2.18386	31	1.83616	22	1.46774	15	0.936534	15	1.01696	7	0.467737	10	0.592412	2	0.129757	26	1.70168	13	0.935895	10	0.702282	43	2.86057	46	3.63699	30	2.5022	29	2.23079	29	2.038	45	3.64441	19	1.58221	28	2.35266	33	2.4321	17
whz_001049	611	22.6052	608	19.4916	617	21.0528	684	25.2493	643	24.549	750	27.1816	533	21.7581	613	23.4185	581	24.1021	498	20.361	559	20.2629	602	23.8981	614	24.5889	551	24.2718	636	27.3297	330	13.4327	302	14.6103	286	14.596	230	10.8257	235	10.1051	244	12.0912	257	13.0951	254	13.0587	305	13.7541	269
whz_001050	12	2.56612	4	0.741193	12	2.36665	14	2.9871	11	2.42741	18	3.77063	19	4.48306	10	2.20814	21	5.0353	21	4.96269	18	3.77129	11	2.52399	2	0.462944	13	3.30995	6	1.49024	12	2.82332	12	3.35552	13	3.83476	20	5.44108	21	5.21939	16	4.58278	27	7.95185	19	5.6461	25	6.5163	13
whz_001051	22	0.950413	18	0.673812	20	0.796852	3	0.129311	3	0.133742	2	0.0846382	5	0.238334	2	0.0892177	3	0.145319	8	0.381929	3	0.12698	4	0.185417	20	0.935241	13	0.668677	18	0.903178	10	0.475306	5	0.282451	5	0.297961	8	0.439683	7	0.351474	5	0.289317	2	0.118995	5	0.300165	7	0.368599	1
whz_001052	263	11.3848	362	13.5785	277	11.0587	31	1.33892	30	1.34012	41	1.7386	56	2.67474	59	2.63725	75	3.64033	64	3.06162	105	4.45328	59	2.74044	180	8.43421	171	8.81348	152	7.64227	28	1.33355	18	1.01888	39	2.3288	72	3.96516	65	3.27029	52	3.01499	40	2.38472	63	3.78973	52	2.7437	39
whz_001053	3930	137.171	4606	139.306	4488	144.471	4387	152.779	4304	155.024	4297	146.921	3998	153.971	4305	155.158	3987	156.037	4034	155.6	4621	158.026	4097	153.439	3617	136.654	3110	129.245	3354	135.97	6586	252.916	5651	257.917	5374	258.743	7304	324.333	8002	324.62	6974	326.037	7804	375.143	7599	368.576	8724	371.152	8616
whz_001057	243	9.18089	267	8.74111	270	9.40807	32	1.2063	43	1.67649	30	1.11032	173	7.21191	167	6.51518	158	6.6934	67	2.79741	76	2.81329	76	3.081	79	3.2308	87	3.91364	57	2.50129	909	37.7855	821	40.5607	711	37.0551	654	31.4352	728	31.968	678	34.3101	800	41.6273	747	39.2192	890	40.9859	874
whz_001060	7830	109.271	9141	110.538	8659	111.447	8485	118.146	8198	118.061	8709	119.058	7674	118.165	8303	119.649	7892	123.492	8263	127.433	9510	130.03	8631	129.242	8071	121.919	7223	120.017	7225	117.109	4849	74.4521	4021	73.3769	3771	72.5936	3351	59.4944	3598	58.3591	3150	58.8798	3370	64.7711	3423	66.3817	3596	61.1684	2686
whz_001061	10	0.443965	11	0.423173	7	0.286619	15	0.664455	20	0.916291	7	0.304434	3	0.146959	4	0.183375	4	0.199122	2	0.0981254	5	0.217491	6	0.285825	5	0.240283	8	0.422884	0	0	23	1.12346	7	0.406378	20	1.22484	11	0.6213	21	1.08361	13	0.773047	10	0.611445	3	0.185084	11	0.59526	2
whz_001062	129	15.9763	78	8.37062	106	12.1074	79	9.76202	78	9.96865	106	12.8599	67	9.1556	69	8.82403	56	7.77652	82	11.2229	70	8.4939	66	8.77062	66	8.84778	68	10.0272	82	11.7954	183	24.9357	99	16.0327	108	18.4506	132	20.798	132	19.0005	89	14.7635	121	20.6386	96	16.5218	145	21.8887	141
whz_001066	144	8.30011	152	7.59174	146	7.76126	72	4.14076	77	4.58002	92	5.19464	102	6.48705	134	7.97549	100	6.46297	88	5.6054	108	6.09913	76	4.7004	111	6.92545	104	7.13736	80	5.35577	253	16.0444	223	16.8078	194	15.4249	167	12.2461	228	15.2743	153	11.8121	173	13.7334	170	13.6166	188	13.2082	164
whz_001067	207	16.704	222	15.5231	254	18.9034	139	11.1915	84	6.99493	118	9.32777	109	9.70513	122	10.1658	118	10.6768	123	10.9688	164	12.9663	145	12.555	146	12.7528	139	13.3551	163	15.2773	193	17.1352	154	16.25	162	18.0328	233	23.9202	227	21.2902	206	22.2654	146	16.226	189	21.1939	175	17.2129	225
whz_001070	3	0.200478	13	0.752775	1	0.0616315	0	0	0	0	1	0.0654624	0	0	2	0.138009	1	0.07493	0	0	0	0	0	0	0	0	0	0	6	0.465701	40	2.94095	34	2.97103	28	2.58109	0	0	3	0.233008	3	0.268522	1	0.0920353	2	0.185727	2	0.162907	2
whz_001073	2	0.116219	0	0	0	0	5	0.289897	15	0.899484	10	0.569238	13	0.83352	18	1.08007	6	0.390939	4	0.256868	1	0.0569338	10	0.623515	1	0.0629	1	0.0691879	5	0.337464	1	0.0639338	1	0.0759855	2	0.160316	6	0.443566	5	0.337693	7	0.544828	1	0.0800307	0	0	5	0.354147	3
whz_001074	69	12.9431	68	11.0529	78	13.4941	92	17.2188	81	15.6794	140	25.7256	102	21.1114	74	14.3335	90	18.9297	105	21.7662	133	24.4436	134	26.9709	80	16.2437	75	16.7508	87	18.9548	46	9.4936	45	11.0379	24	6.21014	19	4.53423	27	5.88653	21	5.27623	14	3.61683	22	5.73473	28	6.40198	23
whz_001076	680	29.0246	780	28.8488	810	31.886	458	19.5051	414	18.2353	407	17.0176	188	8.85403	252	11.1068	221	10.5769	183	8.632	244	10.204	178	8.15224	411	18.989	415	21.0906	413	20.4747	366	17.1878	332	18.5302	343	20.1954	165	8.95987	185	9.17771	172	9.83331	230	13.5206	278	16.4893	305	15.868	188
whz_001077	21	1.23711	48	2.45023	49	2.66221	40	2.35112	13	0.790291	27	1.55811	11	0.715001	15	0.912454	14	0.924756	3	0.195305	14	0.808052	6	0.379262	17	1.08403	15	1.05211	22	1.5053	15	0.972216	17	1.30955	8	0.650098	17	1.27408	7	0.479283	3	0.236714	9	0.730197	18	1.47354	12	0.861659	4
whz_001078	76	3.00408	61	2.08932	67	2.44248	43	1.69587	49	1.99871	53	2.0522	69	3.00935	58	2.36732	51	2.26037	39	1.70359	49	1.89765	44	1.86617	65	2.78109	69	3.24736	72	3.30553	157	6.8278	153	7.90811	147	8.01522	219	11.0129	259	11.8988	219	11.5946	169	9.20013	203	11.1505	193	9.29867	180
whz_001080	2614	160.015	2951	156.531	2941	166.038	2707	165.337	2701	170.622	2864	171.741	2424	163.724	2528	159.795	2549	174.959	3136	212.146	3692	221.431	3368	221.221	3559	235.823	3164	230.608	3313	235.552	4643	312.706	3720	297.771	3775	318.766	4714	367.117	5169	367.762	4600	377.161	4638	391.016	4784	406.955	5239	390.903	4386
whz_001086	418	9.50582	486	9.57692	422	8.85082	469	10.6417	509	11.945	454	10.1138	437	10.9653	436	10.2384	392	9.99563	413	10.3793	502	11.1851	446	10.883	482	11.8649	381	10.3162	402	10.6182	210	5.25431	108	3.21159	143	4.4859	99	2.86423	113	2.98674	84	2.55862	98	3.06937	103	3.25499	108	2.99366	73
whz_001089	5	0.62895	5	0.544995	15	1.74018	6	0.753049	1	0.129808	3	0.36967	4	0.555177	10	1.29891	17	2.39776	5	0.695055	1	0.123245	6	0.809836	2	0.27232	3	0.449314	1	0.146102	13	1.79917	18	2.96075	23	3.99093	23	3.68073	34	4.97085	23	3.87514	35	6.0635	25	4.37004	45	6.89961	18
whz_001092	842	16.8224	1062	18.3856	981	18.076	286	5.70122	308	6.35012	292	5.71486	254	5.59932	284	5.85903	248	5.5557	512	11.3044	555	10.864	454	9.73266	370	8.00168	419	9.9672	381	8.84121	1410	30.994	1145	29.9134	1150	31.6938	3006	76.4056	3352	77.8369	2855	76.4005	1414	38.9076	1462	40.5904	1650	40.1815	2898
whz_001093	46	0.86566	68	1.10885	41	0.711592	91	1.70866	61	1.18461	81	1.49321	28	0.581397	49	0.952175	37	0.780732	43	0.894254	74	1.36441	60	1.21155	54	1.09999	51	1.14273	45	0.983587	17	0.351983	14	0.344509	24	0.623018	47	1.12525	51	1.11549	27	0.680561	23	0.59611	21	0.549172	26	0.596387	29
whz_001094	20	0.846903	15	0.550391	18	0.702966	48	2.02801	55	2.40337	49	2.03257	90	4.20506	83	3.62922	92	4.3682	25	1.16989	41	1.70102	36	1.63571	21	0.962557	20	1.00836	35	1.7214	156	7.26794	173	9.57929	116	6.77582	835	44.9832	914	44.9837	706	40.0426	226	13.1802	250	14.711	294	15.1746	99
whz_001095	6	0.84227	3	0.36492	6	0.7768	1	0.140064	0	0	0	0	11	1.7038	6	0.869726	5	0.787011	8	1.24106	15	2.06307	11	1.65689	6	0.911707	9	1.50427	5	0.815231	14	2.16228	2	0.367125	14	2.71099	2	0.357183	18	2.93682	14	2.63234	27	5.22003	10	1.95074	11	1.88217	10
whz_001096	5	0.514046	16	1.42537	6	0.568907	23	2.35931	9	0.954837	18	1.8128	29	3.28969	42	4.45874	19	2.19026	14	1.59061	17	1.71239	24	2.64754	4	0.445139	2	0.244819	0	0	55	6.22125	53	7.12511	36	5.10545	188	24.5895	257	30.7093	228	31.3964	82	11.6106	89	12.7151	96	12.0301	57
whz_001100	14	2.67304	10	1.65445	5	0.880451	4	0.762014	0	0	8	1.49628	4	0.84268	1	0.197155	2	0.428172	3	0.632996	3	0.561204	2	0.409739	3	0.620015	0	0	1	0.221762	13	2.73089	3	0.749	16	4.21403	29	7.04426	18	3.99443	23	5.88191	11	2.89254	12	3.18389	17	3.95632	13
whz_001101	1	0.274158	0	0	4	1.01139	2	0.547087	1	0.282915	0	0	0	0	1	0.283095	0	0	1	0.302973	0	0	1	0.294171	0	0	2	0.65285	0	0	46	13.8753	39	13.9813	30	11.3455	1	0.348787	1	0.318644	4	1.46884	6	2.26548	3	1.14293	8	2.67335	2
whz_001103	23	3.1129	40	4.6911	37	4.61847	57	7.69731	86	12.0113	73	9.67849	39	5.82409	29	4.05291	18	2.73163	40	5.98275	39	5.1716	33	4.79239	37	5.42055	52	8.37962	39	6.13075	127	18.9114	98	17.3439	102	19.0431	168	28.9273	146	22.9666	157	28.4611	219	40.8217	214	40.2487	255	42.0672	54
whz_001104	137	34.6022	172	37.6433	173	40.2983	403	101.558	458	119.372	437	108.121	269	74.9653	293	76.4155	273	77.3136	197	54.986	276	68.299	218	59.0798	203	55.4986	133	39.9961	184	53.9773	400	111.154	324	107.007	311	108.354	496	159.377	510	149.713	465	157.307	512	178.099	505	177.245	600	184.714	340
whz_001107	805	38.0008	975	39.8821	880	38.3122	1107	52.1399	1149	55.9722	1066	49.2948	985	51.3049	1035	50.4509	960	50.8135	1109	57.8537	1229	56.8423	1169	59.2122	960	49.0537	948	53.2829	973	53.3483	481	24.9819	361	22.2837	388	25.2655	352	21.1397	369	20.2455	384	24.2796	322	20.9345	362	23.7468	373	21.4621	345
whz_001111	985	14.8789	1200	15.7069	1117	15.5613	841	12.6752	840	13.0939	982	14.5309	1044	17.4004	1085	16.9237	1016	17.2083	1048	17.4944	1251	18.5146	1231	19.9523	919	15.0263	926	16.6544	982	17.2289	424	7.04666	345	6.81454	275	5.73016	226	4.34313	259	4.54715	204	4.12741	226	4.70167	268	5.6256	318	5.855	278
whz_001112	2	0.0437456	1	0.0189531	5	0.100863	2	0.0436476	9	0.203143	0	0	2	0.0482681	0	0	0	0	3	0.0725151	3	0.0642907	4	0.093878	1	0.023676	5	0.130214	1	0.0254048	33	0.794148	16	0.457623	30	0.905161	12	0.333923	21	0.533862	11	0.322263	17	0.512109	13	0.395137	13	0.346588	8
whz_001118	6	0.205289	11	0.326125	9	0.283998	0	0	3	0.105923	2	0.0670335	0	0	3	0.105991	0	0	3	0.113433	1	0.0335226	3	0.110138	0	0	3	0.122214	1	0.0397398	11	0.414086	5	0.223701	8	0.377577	15	0.65293	10	0.397668	8	0.366622	5	0.23561	8	0.380369	3	0.125113	14
whz_001123	55	0.51442	84	0.680787	55	0.474434	64	0.597257	87	0.839711	72	0.659682	110	1.1352	132	1.27485	128	1.34238	120	1.24034	95	0.870566	122	1.22438	76	0.769437	86	0.957717	89	0.966844	53	0.545399	64	0.782743	43	0.554784	17	0.202285	15	0.163062	14	0.175387	37	0.476614	37	0.480902	56	0.638424	36
whz_001126	3	0.103976	2	0.0600643	4	0.127858	0	0	3	0.107297	1	0.0339513	0	0	1	0.0357883	4	0.155446	8	0.30641	1	0.0339573	1	0.0371886	3	0.112547	0	0	3	0.120765	17	0.648249	24	1.08769	22	1.0518	25	1.10233	29	1.16819	24	1.11413	17	0.811462	18	0.866926	13	0.549185	29
whz_001127	280	7.28714	278	6.26932	250	6.00064	205	5.32328	189	5.07594	265	6.75604	253	7.26517	260	6.98721	246	7.17869	208	5.98227	263	6.70622	220	6.14358	209	5.88775	181	5.60868	208	6.28743	827	23.6803	728	24.775	628	22.5455	725	24.0048	698	21.1135	646	22.5188	529	18.9611	533	19.2764	562	17.828	789
whz_001132	12	2.49137	4	0.719605	14	2.68067	5	1.03575	9	1.92821	5	1.01689	11	2.51986	10	2.14382	12	2.79351	8	1.83548	20	4.06828	15	3.34156	12	2.69676	4	0.988783	8	1.92912	15	3.42635	12	3.25779	5	1.43195	5	1.32065	1	0.241303	1	0.278081	4	1.14374	4	1.15403	11	2.78366	15
whz_001134	5	0.215568	3	0.112076	4	0.159049	10	0.430169	6	0.266944	11	0.464572	1	0.0475706	8	0.356151	3	0.145026	1	0.0476449	5	0.211206	7	0.323826	21	0.980023	15	0.769995	18	0.901357	15	0.711521	9	0.507387	4	0.237889	12	0.658195	8	0.400875	16	0.923947	17	1.00942	12	0.718943	11	0.578059	4
whz_001136	42	1.34251	69	1.91115	43	1.26764	34	1.08436	34	1.12151	48	1.50299	39	1.3755	25	0.825164	40	1.43364	48	1.69556	37	1.15876	51	1.7492	22	0.761194	18	0.685053	29	1.07666	64	2.25077	44	1.8391	30	1.32279	42	1.70796	37	1.3746	35	1.49848	47	2.06907	38	1.68792	43	1.67534	48
whz_001138	755	22.372	916	23.5196	852	23.2839	1019	30.1272	912	27.8874	1042	30.2463	897	29.3276	1012	30.9649	875	29.0722	721	23.61	857	24.8807	836	26.5806	698	22.3881	634	22.3682	670	23.0592	509	16.5943	464	17.9788	393	16.0639	260	9.80149	302	10.4009	278	11.0336	337	13.753	307	12.6414	346	12.4968	312
whz_001140	107	10.4005	129	10.8652	120	10.7575	123	11.929	146	14.6447	134	12.7592	128	13.728	143	14.3529	127	13.8416	112	12.0308	137	13.0471	116	12.0985	88	9.25889	76	8.79567	103	11.6284	49	5.24024	52	6.60936	61	8.17904	37	4.57546	34	3.84111	25	3.25481	35	4.68543	28	3.78207	42	4.97608	44
whz_001144	535	9.27366	538	8.08083	466	7.44974	386	6.67591	429	7.67379	409	6.94492	202	3.86344	247	4.42105	218	4.23706	147	2.8159	143	2.4286	152	2.8271	287	5.38496	301	6.21222	284	5.71777	404	7.70481	355	8.04654	352	8.41667	230	5.07207	234	4.71431	230	5.33997	126	3.00799	156	3.7577	165	3.48616	123
whz_001145	122	2.99872	139	2.96051	118	2.67495	81	1.98649	90	2.28283	98	2.35966	108	2.92904	93	2.36042	139	3.83091	99	2.68914	126	3.03437	132	3.48136	70	1.86242	92	2.69244	131	3.73988	169	4.57031	127	4.08191	124	4.20434	174	5.44108	184	5.25653	157	5.16879	131	4.43462	139	4.74778	139	4.16444	105
whz_001148	123	3.43976	177	4.28916	196	5.05518	223	6.22234	247	7.12812	222	6.08167	132	4.07308	121	3.49413	119	3.73148	117	3.61586	127	3.47976	110	3.30077	105	3.17845	107	3.56279	136	4.41746	56	1.72303	49	1.79185	56	2.16029	27	0.96061	57	1.85269	28	1.04881	67	2.58052	33	1.28244	77	2.6247	51
whz_001155	32	4.2503	39	4.48859	26	3.18493	49	6.49369	48	6.57909	38	4.94424	56	8.20697	68	9.3263	65	9.6804	51	7.48587	35	4.5547	37	5.27316	12	1.72526	45	7.11647	29	4.47381	13	1.89975	17	2.95258	17	3.11471	1	0.168978	7	1.08062	2	0.355806	6	1.09756	17	3.13775	7	1.13327	1
whz_001156	7	0.471218	10	0.583311	7	0.43459	10	0.67166	8	0.555736	2	0.131886	5	0.37138	3	0.208534	6	0.452882	4	0.297568	8	0.527638	5	0.361155	13	0.947263	3	0.240452	3	0.234561	1	0.0740639	3	0.264076	5	0.464295	1	0.0856414	0	0	1	0.0901648	0	0	0	0	0	0	2
whz_001157	8	0.577954	19	1.18942	9	0.599658	0	0	2	0.149104	0	0	9	0.717417	5	0.372996	13	1.05307	5	0.399187	4	0.28313	7	0.542627	0	0	10	0.860174	21	1.76211	3	0.238456	0	0	0	0	0	0	1	0.083967	1	0.0967648	0	0	0	0	1	0.0880581	0
whz_001160	518	44.0148	682	50.2146	683	53.5239	516	43.7467	562	49.2789	595	49.526	491	46.0338	524	45.9761	499	47.5424	389	36.5277	470	39.1282	456	41.5752	503	46.2638	530	53.6202	453	44.7073	306	28.6071	251	27.8886	270	31.6471	192	20.7554	214	21.1343	201	22.876	162	18.958	181	21.3721	212	21.9569	155
whz_001163	258	3.76597	302	3.8198	348	4.68484	313	4.55856	298	4.48879	329	4.70435	283	4.55795	293	4.41628	305	4.99193	392	6.32334	387	5.53466	370	5.79507	305	4.81904	280	4.8663	228	3.86548	162	2.60169	115	2.19502	110	2.21488	119	2.20986	112	1.90012	101	1.97466	135	2.71394	121	2.45438	150	2.66879	100
whz_001166	56	4.05939	42	2.63815	39	2.60733	49	3.54401	61	4.56308	89	6.31989	37	2.95938	46	3.4432	49	3.98272	67	5.36724	72	5.11362	69	5.36688	85	6.66954	67	5.7827	45	3.78875	20	1.59509	26	2.46451	18	1.79989	7	0.645552	11	0.926768	18	1.74767	11	1.09818	21	2.1154	18	1.59042	10
whz_001167	717	25.0942	748	22.6846	758	24.467	856	29.8919	761	27.4849	732	25.0964	633	24.4446	715	25.8399	705	27.6665	602	23.2838	702	24.0721	670	25.161	723	27.3902	675	28.1281	695	28.252	358	13.7854	383	17.5282	329	15.8836	178	7.92563	210	8.54237	180	8.43801	225	10.8454	231	11.2348	253	10.7929	214
whz_001169	17644	223.213	20132	220.692	19352	225.791	19023	240.12	18385	240.017	19955	247.298	15969	222.908	17792	232.423	16556	234.849	15986	223.494	17735	219.825	16480	223.707	18246	249.858	16544	249.199	16895	248.251	5938	82.6506	5026	83.1436	4793	83.6431	3696	59.486	4286	63.0203	3642	61.713	3543	61.731	3678	64.6598	4034	62.2049	3166
whz_001172	23	0.956885	39	1.40596	27	1.03599	13	0.539636	5	0.214663	15	0.611322	17	0.780381	19	0.816238	25	1.16623	13	0.597693	10	0.407619	8	0.357126	20	0.90067	5	0.247677	16	0.773148	126	5.76747	116	6.31064	136	7.80497	71	3.75795	92	4.44862	78	4.34651	66	3.78168	88	5.08762	78	3.95542	86
whz_001175	2044	26.8156	2336	26.5556	2084	25.2152	1615	21.14	1714	23.2046	1773	22.7857	2005	29.0233	2211	29.9521	1945	28.6113	1658	24.0378	1744	22.417	1752	24.6627	1722	24.4537	1525	23.821	1514	23.0698	2771	39.997	2202	37.7753	2135	38.6372	2772	46.2659	2867	43.716	2470	43.4029	2254	40.7259	2258	41.1653	2421	38.714	2046
whz_001182	247	2.89526	411	4.17455	311	3.36209	209	2.44435	216	2.61276	192	2.20465	180	2.32803	188	2.27552	216	2.83894	178	2.30576	167	1.91792	189	2.37713	181	2.29654	154	2.14929	151	2.05579	304	3.92056	255	3.90854	197	3.18535	317	4.72727	339	4.61845	298	4.67865	268	4.32648	260	4.2351	302	4.31483	272
whz_001183	38	0.539577	35	0.43064	22	0.288105	38	0.538369	31	0.454242	22	0.306013	20	0.313347	30	0.439868	16	0.254742	18	0.282453	24	0.33389	25	0.380899	17	0.26129	19	0.321223	11	0.181415	39	0.609281	24	0.44562	47	0.920594	65	1.1742	70	1.15524	57	1.08407	30	0.586679	41	0.80901	31	0.536534	38
whz_001185	1174	22.0608	1266	20.614	1159	20.086	659	12.3556	684	13.2637	633	11.6521	860	17.831	936	18.1618	886	18.668	788	16.3637	826	15.2074	737	14.86	736	14.9704	680	15.214	580	12.6588	1771	36.6146	1539	37.816	1511	39.1667	2060	49.2471	2394	52.2856	2016	50.7408	1359	35.1707	1345	35.1216	1513	34.6543	1911
whz_001188	574	17.1433	691	17.8828	613	16.885	454	13.5289	441	13.5918	475	13.897	428	14.1043	524	16.1601	498	16.6772	542	17.8889	594	17.3817	548	17.5615	539	17.4251	493	17.5312	452	15.6795	329	10.8109	232	9.06053	280	11.5356	201	7.63727	204	7.08137	234	9.36077	228	9.37834	176	7.30457	240	8.73693	196
whz_001198	882	23.7245	939	21.8862	869	21.5579	220	5.90441	204	5.66257	230	6.06042	428	12.7027	426	11.8323	352	10.6165	268	7.96647	336	8.85503	331	9.55335	361	10.5109	340	10.889	360	11.2471	1487	44.007	1278	44.9513	1287	47.7537	1712	58.5857	1988	62.1512	1623	58.4737	2117	78.4256	2009	75.0944	2212	72.5235	2222
whz_001199	0	0	0	0	0	0	2	0.0972045	1	0.0502673	0	0	1	0.0537472	1	0.0502993	1	0.0546187	0	0	1	0.0477258	0	0	0	0	0	0	0	0	8	0.42875	11	0.700659	8	0.537552	18	1.11548	11	0.622771	13	0.848179	12	0.805047	6	0.406145	15	0.89061	14
whz_001201	280	15.2745	379	17.9153	341	17.1562	338	18.3972	344	19.3652	299	15.9782	244	14.6867	264	14.8711	265	16.2094	186	11.2131	249	13.3086	222	12.9946	278	16.4156	269	17.4721	283	17.9311	178	10.6835	174	12.412	138	10.3846	95	6.59315	75	4.75527	54	3.94563	112	8.41465	102	7.7323	123	8.17862	53
whz_001202	78	4.09822	81	3.68776	75	3.63429	42	2.20179	32	1.73502	37	1.90436	73	4.23203	71	3.85204	66	3.88826	36	2.09029	26	1.33843	20	1.12754	49	2.78677	33	2.06442	46	2.80717	79	4.56679	62	4.25967	74	5.36331	97	6.48384	114	6.96163	97	6.82631	74	5.35478	63	4.59982	66	4.22679	83
whz_001205	157	8.03831	173	7.67517	136	6.42188	151	7.7138	127	6.71002	165	8.27553	153	8.64335	129	6.82003	119	6.83161	166	9.39239	169	8.47763	121	6.64738	189	10.4744	180	10.9729	176	10.4662	113	6.36542	101	6.76192	75	5.29696	49	3.1917	67	3.98699	54	3.70316	61	4.30135	40	2.84593	66	4.11884	69
whz_001211	220	7.37775	272	7.904	237	7.33006	255	8.53233	250	8.6516	243	7.98278	262	9.69456	303	10.4924	268	10.0774	277	10.2656	287	9.42987	304	10.9389	224	8.13117	208	8.30515	187	7.28373	99	3.65275	84	3.68353	90	4.16336	87	3.71177	68	2.65043	51	2.29079	57	2.6326	53	2.46989	65	2.65693	68
whz_001212	24	1.08965	8	0.314732	14	0.586219	9	0.407702	29	1.35871	26	1.15636	25	1.25239	24	1.12517	20	1.01816	26	1.30452	15	0.667249	21	1.02304	16	0.786317	12	0.648692	21	1.1074	1	0.0499525	2	0.118737	7	0.438402	9	0.519849	9	0.474922	7	0.425683	3	0.187588	4	0.252368	1	0.0553401	4
whz_001213	110	4.97309	112	4.38761	95	3.9611	88	3.96956	74	3.4524	100	4.42874	91	4.53943	100	4.66837	80	4.05541	115	5.74559	108	4.78388	69	3.34721	84	4.11071	94	5.05993	81	4.25334	70	3.48189	57	3.36971	54	3.36766	20	1.15033	33	1.73402	21	1.27165	32	1.99248	42	2.63866	47	2.58999	38
whz_001214	865	39.3562	1077	42.4609	984	41.2905	1011	45.896	834	39.1578	1002	44.6593	796	39.961	873	41.015	831	42.3945	849	42.6882	989	44.0876	982	47.9412	1031	50.7761	961	52.0599	866	45.7642	341	17.07	329	19.5739	289	18.1382	141	8.16162	177	9.36	131	7.9833	251	15.7282	248	15.6801	242	13.4208	193
whz_001215	350	16.0612	351	13.957	337	14.2625	315	14.4227	296	14.017	304	13.6656	263	13.3165	241	11.4198	246	12.6577	305	15.4672	320	14.3874	327	16.1011	308	15.299	356	19.451	376	20.0405	59	2.97882	52	3.1203	43	2.72194	47	2.74389	62	3.30679	72	4.42543	41	2.59121	45	2.8696	48	2.68483	53
whz_001216	52	2.274	51	1.93256	31	1.25028	29	1.26535	35	1.57946	28	1.19947	45	2.17132	33	1.49016	34	1.66715	39	1.88475	33	1.41391	43	2.01769	39	1.8461	53	2.75959	41	2.08248	6	0.288683	5	0.285917	3	0.18097	5	0.278174	7	0.355787	11	0.644307	7	0.421593	1	0.0607695	6	0.319818	2
whz_001217	78	3.57935	63	2.50511	81	3.42809	65	2.97611	44	2.08361	60	2.69716	86	4.35445	79	3.74341	61	3.1387	72	3.65128	86	3.86661	70	3.44673	112	5.56328	55	3.00507	75	3.99743	35	1.7671	15	0.900086	10	0.633008	14	0.81733	23	1.22671	10	0.614643	18	1.1376	13	0.828996	23	1.28648	13
whz_001218	900	40.6031	1095	42.8063	1032	42.9392	1045	47.0391	940	43.7623	970	42.8682	705	35.0939	745	34.706	745	37.6863	894	44.5715	846	37.3947	812	39.3072	861	42.0459	844	45.3359	791	41.448	407	20.202	374	22.0634	381	23.7106	342	19.6292	393	20.607	348	21.0286	326	20.2555	328	20.5632	374	20.5662	355
whz_001219	296	32.1307	291	27.3715	354	35.4397	276	29.8926	287	32.1489	285	30.3054	270	32.3384	257	28.8067	257	31.2804	292	35.0279	302	32.1187	291	33.8939	285	33.4871	269	34.7668	245	30.8891	110	13.1373	95	13.4845	69	10.3319	103	14.2241	134	16.9059	85	12.3584	59	8.82044	49	7.39136	73	9.65867	73
whz_001223	7	0.214661	10	0.265724	5	0.141411	4	0.122389	6	0.189872	5	0.150201	3	0.101508	7	0.221658	2	0.0687694	1	0.0338889	1	0.0300454	1	0.0329044	4	0.132776	4	0.146049	10	0.356177	11	0.371134	28	1.12278	11	0.465315	21	0.819283	21	0.748478	17	0.69826	12	0.50681	7	0.298299	5	0.186892	7
whz_001224	3	0.124327	1	0.0359105	2	0.0764422	0	0	0	0	0	0	0	0	0	0	0	0	0	0	0	0	1	0.0444677	5	0.224295	2	0.0986866	9	0.43321	8	0.364769	9	0.487721	16	0.914672	2	0.105447	4	0.192668	3	0.166525	0	0	3	0.172769	0	0	11
whz_001225	3586	85.7125	3850	79.739	3557	78.4108	3298	78.6521	3400	83.8625	3462	81.0602	2982	78.6443	3306	81.5958	3028	81.1522	2387	63.0506	2740	64.1663	2589	66.3996	2841	73.5036	2472	70.3502	2788	77.3994	1917	50.4126	1599	49.9765	1502	49.5227	1234	37.524	1246	34.6144	1145	36.6567	1067	35.1243	1163	38.629	1323	38.5442	1115
whz_001230	542	131.708	624	131.393	581	130.211	660	160.023	610	152.967	646	153.777	480	128.7	505	126.717	517	140.868	631	169.451	736	175.232	673	175.48	659	173.341	560	162.026	613	173.015	210	56.1455	191	60.6917	156	52.2922	102	31.5335	124	35.0219	95	30.9207	104	34.8061	117	39.5092	144	42.6521	126
whz_001231	77	9.91922	58	6.47428	82	9.74224	49	6.29809	40	5.31743	24	3.02862	32	4.54844	40	5.32082	22	3.17776	40	5.69443	24	3.02915	38	5.25255	39	5.4382	23	3.52775	19	2.84283	34	4.81891	31	5.22195	30	5.331	68	11.1444	90	13.4752	94	16.2192	39	6.91928	15	2.68521	26	4.0825	25
whz_001233	15	0.537294	22	0.682842	15	0.49553	361	12.9019	341	12.6046	345	12.1056	146	5.77031	154	5.69604	162	6.50649	58	2.29589	64	2.24607	45	1.72955	15	0.581588	6	0.255891	16	0.665658	366	14.424	306	14.3326	247	12.2044	121	5.51399	139	5.78683	106	5.08558	125	6.16652	101	5.02738	106	4.62799	43
whz_001239	2686	48.953	2920	46.114	2924	49.1484	2266	41.2059	2351	44.2162	2454	43.8122	2255	45.3467	2365	44.5078	2126	43.4458	2632	53.0106	3066	54.748	2646	51.7444	2587	51.0357	2307	50.0615	2244	47.5015	1659	33.2662	1436	34.2225	1367	34.3671	1326	30.7452	1369	28.999	1145	27.9507	1194	29.97	1150	29.1254	1351	30.012	1085
whz_001242	152	3.291	158	2.96427	179	3.57434	132	2.85157	138	3.08332	121	2.56636	164	3.91791	180	4.02428	202	4.90396	179	4.28293	203	4.30629	196	4.55345	156	3.65606	138	3.55752	172	4.32538	85	2.02482	100	2.83119	75	2.23999	103	2.83715	109	2.74294	114	3.306	122	3.63793	96	2.88839	111	2.92936	56
whz_001250	103	4.23574	101	3.59906	79	2.99624	89	3.65181	141	5.98365	100	4.02845	102	4.62826	117	4.96831	72	3.31998	117	5.31717	133	5.35878	126	5.55984	128	5.69778	103	5.04327	110	5.25406	61	2.75997	51	2.74249	29	1.64509	44	2.302	29	1.3861	38	2.0931	62	3.5115	59	3.37166	65	3.25815	41
whz_001252	1938	34.3923	2140	32.9078	2117	34.6487	1574	27.8701	1363	24.9608	1573	27.3453	1907	37.3409	2105	38.5737	1931	38.4239	1847	36.2225	2132	37.0696	1886	35.9128	2298	44.143	2144	45.3018	2121	43.7179	1248	24.3672	931	21.6044	923	22.5949	811	18.31	840	17.3258	703	16.71	718	17.5486	708	17.4599	797	17.2398	794
whz_001256	92	11.8278	71	7.90953	73	8.65559	113	14.4951	90	11.9402	111	13.9793	75	10.639	95	12.6116	115	16.5777	133	18.896	112	14.1077	103	14.2086	106	14.7511	105	16.0727	91	13.5884	69	9.75996	69	11.5997	61	10.818	40	6.54238	43	6.42524	51	8.78213	41	7.25954	57	10.1833	30	4.70114	34
whz_001258	3867	216.474	4513	218.914	4187	216.169	4639	259.109	4260	246.091	4789	262.617	3737	230.824	3975	229.774	3817	239.588	4336	268.24	4710	258.33	4325	259.787	4242	257.043	4067	271.075	3999	260.012	1916	118.008	1696	124.148	1569	121.159	1451	103.338	1599	104.036	1346	100.923	1749	134.844	1663	129.367	2033	138.719	1287
whz_001265	102	3.84465	102	3.33145	91	3.16341	58	2.18128	38	1.47807	81	2.99081	72	2.99444	73	2.84126	56	2.36677	111	4.62363	97	3.58221	117	4.73197	99	4.0392	112	5.02641	73	3.19588	61	2.5297	60	2.95728	42	2.18377	29	1.39064	45	1.9714	29	1.46409	33	1.71309	36	1.88564	56	2.57283	26
whz_001266	17	0.59923	16	0.488699	26	0.845233	8	0.281359	11	0.400122	5	0.172648	20	0.777858	21	0.764356	18	0.711424	17	0.662212	10	0.345356	26	0.983373	36	1.37357	11	0.461658	19	0.777874	12	0.465382	7	0.322646	4	0.194493	8	0.358753	10	0.409685	11	0.51934	13	0.631099	12	0.587795	5	0.214823	7
whz_001267	19	0.618106	38	1.0712	26	0.780083	2	0.064918	11	0.369281	10	0.318681	18	0.646112	15	0.503886	14	0.510679	14	0.503316	18	0.573726	23	0.802855	31	1.09163	28	1.08455	21	0.793486	22	0.787436	14	0.595554	14	0.628257	21	0.869138	12	0.453728	15	0.653604	15	0.672063	18	0.813732	23	0.912017	33
whz_001268	54	1.3857	71	1.57874	77	1.82232	23	0.588885	23	0.609059	28	0.703852	48	1.35907	39	1.03341	37	1.06461	101	2.86418	99	2.48905	108	2.97372	130	3.61097	77	2.35261	112	3.33814	85	2.39982	59	1.97976	66	2.33626	38	1.24057	54	1.61055	27	0.928013	71	2.50925	75	2.67447	79	2.47098	29
whz_001270	29	0.371196	25	0.277282	33	0.389563	7	0.0893983	7	0.092461	5	0.0626934	11	0.155354	14	0.18504	17	0.243986	18	0.254613	21	0.263358	12	0.164811	12	0.166261	20	0.304802	2	0.0297335	27	0.380235	26	0.435173	17	0.300161	22	0.358252	14	0.208276	6	0.102866	69	1.21636	61	1.08501	57	0.889295	61
whz_001272	285	18.2289	459	25.4393	422	24.8935	326	20.8046	331	21.8473	302	18.9221	270	19.0548	238	15.719	274	19.6506	280	19.7914	380	23.8134	297	20.3832	321	22.2241	283	21.5519	329	24.4412	355	24.982	276	23.0838	243	21.4399	218	17.7391	211	15.6857	179	15.3349	413	36.381	393	34.9307	441	34.3811	469
whz_001275	1219	35.9056	1364	34.8136	1393	37.8414	1427	41.9381	1308	39.7577	1447	41.7517	1333	43.3226	1497	45.5315	1339	44.2232	1260	41.014	1474	42.5381	1356	42.8566	1169	37.2715	1108	38.8581	1141	39.0351	647	20.9675	554	21.3379	529	21.4939	431	16.1509	469	16.056	399	15.7415	457	18.5389	458	18.7466	469	16.8383	429
whz_001277	62	4.39987	83	5.1039	69	4.51601	87	6.16018	68	4.9798	76	5.28334	68	5.32454	76	5.5692	62	4.93345	69	5.41128	54	3.75461	68	5.17793	58	4.45533	36	3.04182	64	5.2752	49	3.82584	28	2.5983	36	3.52412	26	2.34737	18	1.48466	16	1.52083	31	3.02983	21	2.07094	24	2.07599	28
whz_001288	59	3.41917	51	2.56103	48	2.56548	35	2.02378	32	1.9137	29	1.64632	55	3.51688	59	3.53063	56	3.63888	20	1.28086	21	1.19237	26	1.61675	20	1.25459	26	1.79401	28	1.88468	202	12.8796	164	12.4279	191	15.2687	313	23.0767	294	19.8026	265	20.5697	219	17.4792	233	18.764	227	16.0347	214
whz_001297	527	73.657	669	81.0226	599	77.2126	778	108.495	714	102.981	750	102.686	446	68.7803	411	59.3167	429	67.2313	529	81.7076	604	82.711	550	82.4833	595	90.017	513	85.3698	600	97.4015	283	43.5184	192	35.0904	206	39.7165	281	49.9655	241	39.1495	260	48.6733	255	49.0855	246	47.7792	282	48.0417	202
whz_001306	291	24.8582	303	22.4283	283	22.2957	308	26.2514	296	26.093	273	22.8447	205	19.3222	229	20.1996	191	18.2945	177	16.7091	178	14.8977	162	14.8488	234	21.6369	217	22.0709	262	25.9949	171	16.0715	133	14.8563	147	17.3218	52	5.65119	44	4.36852	33	3.77576	122	14.3531	132	15.6693	167	17.3884	67
whz_001307	11	0.685794	7	0.37816	14	0.804983	17	1.05749	7	0.450354	7	0.427509	11	0.756692	10	0.643772	3	0.209717	1	0.0688976	0	0	0	0	15	1.01227	3	0.222692	0	0	12	0.823124	4	0.326095	10	0.860005	3	0.237948	6	0.434768	3	0.250516	8	0.686911	5	0.433182	11	0.83591	7
whz_001309	4	0.281064	12	0.73064	5	0.324021	8	0.560869	6	0.435063	2	0.137665	2	0.155061	2	0.145113	2	0.157575	4	0.310605	3	0.206533	3	0.226186	0	0	2	0.167324	0	0	24	1.85541	12	1.10258	13	1.26005	16	1.4303	10	0.816678	8	0.752921	11	1.0645	20	1.95288	16	1.37035	10
whz_001310	186	11.1727	173	9.00467	175	9.69485	96	5.75363	97	6.01273	87	5.11931	84	5.56737	83	5.14819	85	5.72499	63	4.18204	50	2.94264	60	3.8672	84	5.4617	64	4.57729	93	6.48842	527	34.8288	346	27.1772	411	34.0555	624	47.6859	708	49.4292	579	46.5841	323	26.7213	333	27.7964	356	26.0652	412
whz_001311	140	7.87152	195	9.5004	159	8.24491	141	7.90999	106	6.15023	123	6.77458	141	8.74733	151	8.76676	149	9.39351	158	9.81727	179	9.86067	213	12.8502	138	8.39873	168	11.2466	178	11.6242	325	20.1047	246	18.0863	247	19.157	290	20.7438	311	20.3234	269	20.258	268	20.7527	259	20.2363	246	16.859	227
whz_001314	118	6.01274	116	5.12183	120	5.63936	108	5.49086	77	4.04889	134	6.68871	127	7.14036	139	7.31369	135	7.71321	95	5.34955	143	7.1392	66	3.60856	84	4.63312	76	4.61092	70	4.14285	209	11.7171	191	12.7265	169	11.8789	128	8.29776	126	7.46219	123	8.39478	183	12.8425	202	14.3035	183	11.366	100
whz_001315	33	1.48356	29	1.12971	29	1.2024	38	1.70452	28	1.29899	38	1.67349	24	1.1905	28	1.29982	21	1.05858	36	1.78854	52	2.29044	34	1.6401	30	1.45988	25	1.33818	19	0.992103	58	2.86882	63	3.70354	39	2.41856	24	1.37266	26	1.35854	17	1.02366	36	2.22897	42	2.62386	42	2.30148	62
whz_001318	235	7.27954	254	6.81783	268	7.65648	246	7.60322	284	9.07841	251	7.61652	176	6.01554	174	5.56566	196	6.80774	159	5.44297	195	5.91825	188	6.24876	161	5.39841	162	5.97495	204	7.33968	111	3.78305	82	3.3215	80	3.41843	89	3.50741	64	2.30421	79	3.27776	62	2.64507	77	3.31457	78	2.94508	76
whz_001319	24	2.46742	30	2.67257	22	2.08599	11	1.12837	10	1.06093	12	1.20854	29	3.28969	28	2.97249	28	3.22776	22	2.49952	12	1.20875	33	3.64037	23	2.55955	27	3.30505	39	4.65701	45	5.09011	25	3.3609	20	2.83636	33	4.31624	37	4.42119	32	4.40652	28	3.9646	28	4.00027	45	5.6391	25
whz_001321	801	23.1262	797	19.9392	801	21.3286	594	17.1114	647	19.2767	575	16.2625	599	19.082	687	20.4814	606	19.618	608	19.399	698	19.7447	581	17.999	694	21.6888	578	19.8693	604	20.2544	1186	37.6739	982	37.0738	1064	42.3754	1128	41.4325	1224	41.0732	1003	38.7871	1210	48.1135	1161	46.5805	1447	50.9221	1308
whz_001322	55	4.57641	69	4.97494	61	4.68112	59	4.89824	55	4.72258	43	3.50491	54	4.95771	75	6.44398	44	4.10512	80	7.35622	61	4.97295	56	4.99977	47	4.23315	29	2.87305	39	3.7691	90	8.23925	57	6.20184	55	6.31284	78	8.25689	89	8.60711	83	9.25026	76	8.70933	76	8.7877	82	8.31652	91
whz_001329	3995	118.489	4802	123.412	4490	122.819	2509	74.2483	2654	81.2299	2653	77.0804	2648	86.657	2630	80.5465	2503	83.2399	1888	61.8821	2219	64.4822	2108	67.0857	1497	48.0602	1457	51.452	1537	52.9474	4654	151.869	3921	152.069	3867	158.21	4661	175.873	5288	182.287	4916	195.292	4079	166.618	4080	168.159	4807	173.78	5540
whz_001330	331	19.2692	376	18.967	381	20.4559	341	19.8068	347	20.8458	342	19.5033	242	15.5445	297	17.8535	222	14.491	387	24.8971	413	23.5563	348	21.7377	457	28.7975	412	28.5572	395	26.7081	418	26.7728	306	23.2938	273	21.9229	457	33.8463	508	34.3719	463	36.1019	383	30.7074	444	35.9184	380	26.964	470
whz_001331	37	2.17967	61	3.11383	27	1.46693	0	0	1	0.0607916	1	0.0577079	46	2.99001	28	1.70325	35	2.31189	6	0.390609	8	0.461744	11	0.695314	36	2.29559	24	1.68338	20	1.36845	208	13.4814	165	12.7103	146	11.8643	134	10.0428	141	9.65412	113	8.91622	338	27.423	352	28.8158	393	28.2193	943
whz_001334	649	33.3883	799	35.6183	693	32.8807	537	27.5645	501	26.5976	466	23.4846	975	55.3452	1022	54.2915	891	51.3971	1207	68.6215	1232	62.0988	1182	65.248	1407	78.3516	1473	90.2268	1453	86.8213	1964	111.167	1683	113.219	1500	106.449	1501	98.2405	1646	98.4204	1345	92.68	2060	145.957	2125	151.918	2458	154.134	2381
whz_001336	8	0.351282	5	0.190245	17	0.688451	10	0.438119	8	0.362503	3	0.129043	4	0.193799	4	0.181367	2	0.0984707	11	0.533779	12	0.516262	12	0.565389	8	0.380242	11	0.575098	14	0.714011	2	0.0966227	12	0.689019	10	0.605712	2	0.111727	9	0.459318	1	0.0588139	5	0.302375	4	0.244076	1	0.0535219	6
whz_001342	0	0	3	0.509995	0	0	0	0	0	0	0	0	1	0.216468	1	0.202582	0	0	1	0.216806	0	0	0	0	0	0	3	0.700766	0	0	1	0.21585	16	4.10461	2	0.541251	10	2.49591	8	1.82416	3	0.788322	16	4.32313	7	1.90839	8	1.91304	7
whz_001346	6	0.189521	13	0.355817	14	0.407842	9	0.283645	16	0.521533	5	0.154712	1	0.0348523	7	0.228316	8	0.28334	18	0.628321	18	0.557059	7	0.237249	4	0.136763	10	0.376088	10	0.366874	12	0.417033	10	0.413038	3	0.130716	16	0.642964	12	0.440548	13	0.550001	8	0.348021	12	0.526729	12	0.462012	12
whz_001347	90	2.83444	94	2.56525	75	2.17843	112	3.51941	114	3.70497	98	3.02342	52	1.80698	57	1.85367	71	2.50723	42	1.46177	68	2.09825	22	0.743443	39	1.32952	35	1.31243	36	1.31686	144	4.98966	110	4.53004	102	4.43124	349	13.9833	332	12.1526	318	13.4142	223	9.67252	223	9.75955	243	9.32819	171
whz_001349	309	8.92939	325	8.1381	327	8.71503	177	5.10344	180	5.36773	234	6.62409	194	6.18573	232	6.92281	178	5.76759	158	5.04572	155	4.38852	140	4.34101	107	3.34696	98	3.37188	87	2.92007	282	8.96593	247	9.33349	212	8.45083	180	6.61753	215	7.22116	206	7.97342	131	5.21367	143	5.74247	150	5.28348	187
whz_001350	271	8.53482	306	8.35071	293	8.51042	316	9.92975	324	10.5299	322	9.93409	273	9.48667	277	9.00817	269	9.49923	186	6.47353	226	6.97359	212	7.16409	109	3.71583	64	2.39987	88	3.21898	229	7.93494	136	5.60077	153	6.64687	209	8.37398	232	8.49217	207	8.73191	108	4.68445	91	3.9826	117	4.49135	171
whz_001351	118	3.72725	170	4.65299	140	4.07842	135	4.25467	131	4.27005	133	4.11533	66	2.30025	81	2.64194	71	2.51464	80	2.79254	91	2.81625	62	2.10135	35	1.19668	22	0.827393	32	1.174	80	2.78022	48	1.98258	74	3.22432	60	2.41111	65	2.3863	47	1.98847	41	1.78361	54	2.37028	43	1.65554	51
whz_001356	482	20.9639	627	23.6303	492	19.7355	436	18.9207	443	19.8831	468	19.9396	378	18.1402	394	17.6951	399	19.4584	340	16.342	438	18.6647	381	17.7807	401	18.8787	403	20.8695	371	18.7417	269	12.8724	196	11.1472	180	10.7993	185	10.2366	171	8.64422	146	8.50533	132	7.90692	172	10.3957	170	9.01237	191
whz_001367	580	111.738	768	128.206	649	115.312	629	120.906	497	98.8061	584	110.213	408	86.7277	457	90.9117	455	98.2866	581	123.695	691	130.429	549	113.487	363	75.6977	390	89.4581	326	72.9458	175	37.0931	170	42.8257	227	60.3251	477	116.91	530	118.673	463	119.472	399	105.865	401	107.353	399	93.6938	325
whz_001369	2305	76.8967	2534	73.2521	2390	73.5348	2062	68.636	1963	67.5791	2162	70.6544	3209	118.122	3489	120.19	3253	121.684	1714	63.1904	2045	66.8425	1952	69.8742	1696	61.2444	1593	63.2755	1647	63.8177	3088	113.344	2593	113.116	2584	118.913	4530	192.263	4917	190.653	4250	189.906	4243	194.948	4036	187.106	4733	192.459	4798
whz_001372	135	5.55525	188	6.70355	150	5.69272	58	2.38136	53	2.25061	73	2.94266	115	5.22148	106	4.50409	109	5.0293	79	3.59253	95	3.83016	84	3.70894	94	4.18699	77	3.77263	96	4.5883	569	25.7612	486	26.1511	422	23.9543	504	26.3852	557	26.6398	435	23.9758	379	21.4792	364	20.8148	366	18.3576	442
whz_001373	6	0.193718	2	0.0559532	7	0.208437	0	0	0	0	2	0.063255	2	0.0712482	2	0.0666776	4	0.144807	1	0.0356797	0	0	1	0.0346432	0	0	3	0.115325	0	0	11	0.390746	13	0.54884	21	0.935272	19	0.780427	39	1.46349	39	1.68654	5	0.22233	9	0.403795	16	0.629657	38
whz_001377	166	5.63459	219	6.44132	195	6.10446	123	4.16568	95	3.32762	105	3.49133	154	5.76768	150	5.25747	132	5.02388	136	5.10148	161	5.3543	148	5.39034	113	4.1518	94	3.79897	101	3.98187	445	16.6187	409	18.1535	335	15.6855	421	18.1801	440	17.3585	355	16.1397	312	14.5854	286	13.4903	313	12.9498	271
whz_001378	0	0	2	0.0558969	1	0.0297468	1	0.0321816	0	0	5	0.157979	1	0.0355883	1	0.0333053	2	0.0723306	0	0	0	0	0	0	0	0	0	0	0	0	6	0.21292	10	0.42176	10	0.44492	11	0.451372	18	0.674776	14	0.604816	13	0.577476	10	0.44821	15	0.58971	12
whz_001379	9	0.286824	11	0.303768	2	0.0587842	0	0	1	0.0328873	0	0	14	0.492296	3	0.0987245	3	0.107202	0	0	2	0.062449	1	0.0341958	2	0.0689932	0	0	6	0.222093	47	1.64799	36	1.50023	28	1.23092	68	2.75703	77	2.85213	52	2.21968	40	1.75567	52	2.3029	55	2.13649	87
whz_001380	2196	58.1187	2439	55.9335	2396	58.4828	1613	42.5936	1483	40.5023	1745	45.2403	2306	67.3393	2494	68.1572	2301	68.2828	1850	54.1076	2102	54.5053	1985	56.3695	1632	46.7528	1285	40.4921	1447	44.4798	4615	134.381	3912	135.384	3593	131.172	5032	169.428	5983	184.038	4836	171.429	3680	134.135	3704	136.224	4268	137.681	4744
whz_001382	1139	24.6359	1341	25.1334	1187	23.6785	911	19.6603	994	22.1864	949	20.1075	899	21.4551	1037	23.1609	914	22.1668	729	17.4251	828	17.5468	778	18.0561	736	17.2316	636	16.3789	697	17.5101	1641	39.0514	1311	37.0793	1195	35.6544	2014	55.4198	2227	55.9849	1926	55.7976	1635	48.7048	1542	46.3478	1663	43.8433	1756
whz_001388	0	0	2	0.0816892	1	0.0434727	5	0.235155	7	0.340495	5	0.230874	1	0.0520096	1	0.0486732	4	0.211412	0	0	7	0.32328	0	0	5	0.255113	0	0	2	0.109496	3	0.155583	21	1.29438	7	0.455152	10	0.599678	6	0.328711	5	0.315676	4	0.259673	12	0.78603	4	0.229818	8
whz_001389	15	0.448413	25	0.647594	15	0.413557	5	0.149136	3	0.0925471	2	0.0585684	19	0.626709	14	0.432161	12	0.402234	2	0.0660723	2	0.0585786	8	0.256612	4	0.129435	9	0.320341	3	0.104164	12	0.394685	7	0.273633	3	0.123711	7	0.266223	3	0.104235	3	0.120122	0	0	0	0	2	0.0728756	5
whz_001396	38	1.55671	20	0.709955	26	0.982327	28	1.14448	33	1.39506	47	1.88612	22	0.994427	32	1.35365	42	1.92923	29	1.31288	30	1.20412	25	1.09892	26	1.15293	14	0.682866	26	1.23711	11	0.495793	9	0.482115	18	1.01718	9	0.469059	20	0.95227	12	0.658445	6	0.338521	12	0.683133	21	1.0486	15
whz_001398	207	10.9568	267	12.2462	205	10.0075	179	9.4535	183	9.99585	208	10.7851	151	8.81894	174	9.5103	153	9.08063	128	7.48732	122	6.32698	114	6.47468	117	6.70353	114	7.18458	117	7.193	79	4.6007	64	4.42973	59	4.3079	103	6.93603	116	7.13636	84	5.95534	75	5.46744	58	4.2662	54	3.48396	79
whz_001399	5384	719.582	6505	753.354	5897	726.882	6955	927.466	6900	951.654	6983	914.248	2669	393.595	2871	396.223	2746	411.516	4052	598.477	4578	599.478	3986	571.626	5390	779.772	5259	836.876	5210	808.767	1556	228.806	1259	220.031	1192	219.761	1962	333.606	2119	329.163	1823	326.344	1202	221.253	1114	206.9	1182	192.557	933
whz_001400	246	32.8784	302	34.9751	245	30.1995	511	68.1431	524	72.2706	531	69.5211	169	24.9223	225	31.052	206	30.8712	143	21.121	177	23.1777	190	27.2476	124	17.9391	132	21.0055	171	26.545	98	14.4107	70	12.2337	61	11.2462	128	21.7643	135	20.9708	112	20.0497	59	10.8602	55	10.215	56	9.12281	32
whz_001402	154	20.5824	171	19.8038	135	16.6405	242	32.2713	220	30.3426	221	28.9344	137	20.2033	135	18.6312	128	19.1821	173	25.552	177	23.1777	194	27.8212	123	17.7944	107	17.0271	129	20.0251	289	42.4968	251	43.8665	175	32.2636	321	54.5809	350	54.3686	321	57.4637	203	37.3663	209	38.8169	206	33.5589	93
whz_001406	105	13.6082	144	16.1715	129	15.4191	363	46.9401	352	47.077	363	46.0855	131	18.733	119	15.9254	133	19.3274	587	84.0722	598	75.9338	558	77.597	420	58.9202	416	64.193	412	62.0182	178	25.3813	155	26.268	154	27.5316	208	34.2953	227	34.1934	228	39.5785	220	39.2684	186	33.4984	205	32.384	104
whz_001408	25	1.76632	43	2.63254	38	2.47612	36	2.53781	33	2.40602	35	2.4224	39	3.04033	27	1.96982	19	1.5052	33	2.5766	47	3.2535	37	2.80499	37	2.82967	38	3.19666	29	2.37979	30	2.33203	11	1.01626	16	1.55938	11	0.988743	17	1.396	6	0.5678	6	0.583836	33	3.23999	22	1.89461	14
whz_001409	10	1.19465	10	1.03519	13	1.43233	9	1.07278	26	3.20531	9	1.05325	4	0.527263	8	0.986878	2	0.267906	7	0.924151	5	0.585241	6	0.769118	2	0.258628	3	0.426723	4	0.555025	5	0.657196	3	0.468648	6	0.988766	6	0.911913	4	0.555402	14	2.24019	9	1.48079	5	0.830064	11	1.60177	11
whz_001410	303	11.1715	338	10.7984	332	11.2892	268	9.85889	208	7.91381	227	8.1986	300	12.2043	334	12.7158	305	12.6089	202	8.23041	277	10.0062	249	9.85068	214	8.54052	173	7.59445	169	7.2371	836	33.9122	736	35.4837	652	33.16	1206	56.5685	1305	55.922	1153	56.939	872	44.2785	946	48.4683	1017	45.704	1022
whz_001413	381	8.89133	450	9.09977	420	9.03959	350	8.14959	362	8.71777	415	9.48716	392	10.0938	407	9.8077	361	9.44625	266	6.86003	287	6.56215	283	7.08643	330	8.33603	304	8.44692	243	6.58656	790	20.2839	692	21.117	702	22.5985	579	17.1902	651	17.6574	594	18.567	423	13.5954	477	15.4689	559	15.9008	463
whz_001414	31	1.54886	49	2.12141	45	2.07358	31	1.54539	32	1.6499	24	1.17465	25	1.37821	30	1.54776	38	2.12885	25	1.38037	30	1.46857	34	1.82276	38	2.05513	46	2.73648	36	2.08913	38	2.0889	33	2.156	43	2.9636	23	1.46197	22	1.27755	16	1.07074	14	0.96336	11	0.763737	15	0.913499	15
whz_001419	1278	46.373	1350	42.4467	1375	46.0145	1452	52.5686	1345	50.363	1373	48.8035	1104	44.2007	1225	45.8988	1069	43.4933	1077	43.187	1167	41.4885	1155	44.9693	1164	45.7184	1013	43.765	1102	46.4437	854	34.0938	735	34.8743	632	31.6338	509	23.497	501	21.1289	520	25.2727	516	25.7865	491	24.758	532	23.5294	499
whz_001420	222	2.7838	210	2.28182	228	2.63681	139	1.73911	151	1.95397	174	2.13738	194	2.68419	198	2.56379	157	2.20748	135	1.87078	161	1.97804	124	1.66843	163	2.21247	131	1.95587	132	1.92252	292	4.02858	275	4.50923	245	4.23791	282	4.49878	282	4.10998	260	4.3669	222	3.83396	189	3.29342	237	3.62243	262
whz_001421	6	0.534607	4	0.308831	10	0.821754	0	0	1	0.0919473	0	0	0	0	4	0.368023	1	0.0999067	0	0	0	0	0	0	0	0	1	0.106088	2	0.206978	15	1.47048	18	2.0972	17	2.08945	11	1.24691	11	1.13915	22	2.62555	10	1.22714	16	1.98109	13	1.41186	14
whz_001423	403	11.0156	555	13.1454	471	11.8736	329	8.97274	277	7.81336	336	8.99682	350	10.5559	348	9.82231	366	11.2175	320	9.66621	374	10.0161	304	8.91613	346	10.2372	328	10.6748	364	11.5562	867	26.0739	770	27.5219	772	29.1086	1097	38.1479	1145	36.3759	1007	36.8677	706	26.5777	787	29.8936	841	28.0198	877
whz_001424	1968	130.561	2352	135.208	2106	128.856	1389	91.9429	1394	95.435	1379	89.6192	1489	108.996	1569	107.484	1479	110.019	1306	95.7494	1633	106.145	1421	101.154	1220	87.6099	1015	80.175	1160	89.3838	3416	249.339	2823	244.898	2711	248.096	4885	412.301	5332	411.136	4710	418.528	3222	294.391	3096	285.424	3681	297.661	3706
whz_001425	5080	104.689	5898	105.322	5686	108.069	4715	96.9493	4587	97.5486	4469	90.2182	4218	95.9112	4613	98.1639	4230	97.7436	5072	115.51	5965	120.44	5298	117.152	4995	111.423	4531	111.177	4556	109.052	7483	169.666	5992	161.47	5913	168.091	7331	192.203	7953	190.491	7164	197.746	5613	159.309	5734	164.208	6417	161.189	5550
whz_001430	11	0.6589	14	0.72666	24	1.32586	6	0.358595	9	0.55632	11	0.645455	87	5.75005	75	4.63895	75	5.03731	20	1.32391	13	0.762944	27	1.73536	19	1.23192	8	0.570558	13	0.904442	5085	335.12	4170	326.623	4086	337.618	6404	488.021	6852	477.034	6076	487.482	3277	270.341	3294	274.189	3699	270.07	1832
whz_001435	146	19.0372	153	17.287	169	20.3234	72	9.3672	69	9.28443	50	6.38657	102	14.675	88	11.8485	95	13.8895	124	17.868	137	17.5023	98	13.7113	113	15.949	88	13.6621	68	10.2984	121	17.3588	113	19.267	108	19.4256	42	6.96724	72	10.9116	57	9.95497	79	14.1869	78	14.1334	104	16.5291	66
whz_001438	901	14.1463	1080	14.6933	1043	15.1029	1058	16.5741	965	15.6351	1036	15.934	740	12.8196	848	13.7482	761	13.3972	758	13.1519	908	13.9677	803	13.528	919	15.6184	727	13.5905	739	13.4764	564	9.74272	490	10.06	429	9.29128	208	4.15472	224	4.08763	189	3.9746	259	5.6005	239	5.21453	298	5.70296	327
whz_001442	2210	41.0356	2562	41.2215	2370	40.5858	2264	41.9441	2080	39.8554	2255	41.0168	1814	37.1647	2009	38.5194	1896	39.4746	1469	30.1435	1646	29.9448	1442	28.7298	1730	34.7711	1557	34.4223	1591	34.3122	1148	23.4527	834	20.2497	841	21.5409	400	9.44906	504	10.8769	414	10.2963	461	11.789	480	12.3854	515	11.6558	507
whz_001444	586	20.7929	739	22.7216	646	21.1402	668	23.6494	636	23.2879	648	22.5237	535	20.9458	591	21.6539	557	22.1607	566	22.1941	628	21.8323	551	20.9783	485	18.6279	563	23.7853	528	21.7602	355	13.8589	310	14.3835	296	14.488	220	9.93118	253	10.4338	233	11.0736	254	12.4125	263	12.968	278	12.0234	255
whz_001446	0	0	6	0.184376	0	0	2	0.0707675	1	0.0365959	0	0	1	0.0391294	1	0.0366192	0	0	1	0.0391905	0	0	0	0	2	0.0767735	0	0	0	0	43	1.67776	36	1.66941	29	1.41865	33	1.48885	52	2.14332	20	0.949996	30	1.46524	21	1.0349	15	0.648388	33
whz_001448	0	0	0	0	0	0	0	0	0	0	0	0	0	0	0	0	0	0	0	0	0	0	0	0	0	0	0	0	0	0	8	0.201737	3	0.0899122	2	0.063233	30	0.874772	29	0.772532	14	0.429789	7	0.220964	9	0.286652	23	0.64255	4
whz_001449	34	1.86109	52	2.46643	51	2.57464	43	2.34846	47	2.65486	41	2.19846	31	1.8723	49	2.76959	57	3.49844	43	2.60112	52	2.78878	61	3.58277	47	2.78478	63	4.10594	60	3.81461	135	8.13028	108	7.7303	113	8.53232	123	8.56553	120	7.63441	124	9.09126	130	9.80034	129	9.81247	165	11.0088	138
whz_001453	441	8.96717	464	8.17545	411	7.70756	339	6.87769	336	7.05036	368	7.33013	348	7.80768	379	7.9577	324	7.38708	293	6.58397	371	7.39118	325	7.09088	364	8.01165	294	7.11783	281	6.63642	632	14.1389	552	14.6771	551	15.455	946	24.4719	1017	24.035	796	21.6792	775	21.7034	706	19.949	759	18.8115	755
whz_001457	0	0	1	0.0301298	3	0.0962053	0	0	0	0	1	0.0340617	1	0.0383659	3	0.107714	7	0.272916	1	0.0384258	0	0	3	0.111929	3	0.112913	4	0.165601	2	0.080772	80	3.0605	72	3.27368	53	2.54212	177	7.82985	199	8.04226	166	7.73111	136	6.51281	189	9.13233	177	7.50169	83
whz_001458	36	2.113	35	1.78008	35	1.89462	9	0.527066	16	0.969106	12	0.68996	43	2.78478	39	2.3637	49	3.2248	19	1.2324	22	1.26515	32	2.01533	14	0.889463	21	1.46757	5	0.340861	2429	156.858	1878	144.137	1913	154.886	5010	374.106	5419	369.675	5054	397.324	2545	205.728	2250	183.518	2737	195.811	1635
whz_001460	3104	35.6545	3405	33.8912	3388	35.8917	3244	37.1792	3124	37.0305	3316	37.3125	2766	35.0567	3146	37.315	2883	37.132	2919	37.0536	3188	35.8785	2879	35.4842	2994	37.2262	2837	38.8003	2872	38.3167	1791	22.6345	1413	21.2236	1398	22.1514	783	11.4423	886	11.8286	742	11.4159	877	13.874	935	14.9247	1117	15.6391	863
whz_001461	90	8.78807	85	7.19195	86	7.74475	63	6.13787	47	4.73592	69	6.60004	54	5.81796	81	8.16709	71	7.77356	53	5.71913	58	5.54883	75	7.858	64	6.76448	60	6.97566	73	8.27913	1153	123.869	916	116.958	840	113.144	2416	300.129	2666	302.563	2481	324.483	978	131.522	953	129.313	1071	127.469	686
whz_001464	2	0.114151	10	0.494569	4	0.210556	6	0.341686	7	0.41229	4	0.223644	6	0.377857	5	0.29468	7	0.44798	12	0.756893	12	0.671048	10	0.612421	7	0.432466	7	0.475698	8	0.530336	73	4.58412	73	5.44824	63	4.9601	6	0.435674	9	0.597032	3	0.229343	11	0.864673	12	0.951768	14	0.973966	6
whz_001466	12	1.17712	7	0.594995	16	1.44749	0	0	0	0	3	0.288275	8	0.865873	11	1.1142	9	0.989901	14	1.51764	13	1.24941	18	1.89457	4	0.42472	2	0.233589	3	0.341799	373	40.256	314	40.2765	351	47.4948	168	20.9656	162	18.4697	163	21.4161	185	24.9931	184	25.0817	191	22.8369	124
whz_001468	170	8.71782	204	9.06496	166	7.851	213	10.8984	183	9.68423	218	10.9512	181	10.2415	188	9.95516	181	10.4075	68	3.85364	94	4.72291	81	4.45701	89	4.94029	90	5.49521	78	4.64584	577	32.555	433	29.0356	385	27.2345	624	40.7103	663	39.5164	588	40.3878	574	40.5397	553	39.408	630	39.3791	444
whz_001469	17	0.460752	21	0.49319	15	0.374945	32	0.865354	23	0.643281	11	0.29205	9	0.269145	13	0.363825	10	0.303899	6	0.17971	10	0.265547	4	0.116326	8	0.234699	5	0.161351	6	0.188877	9	0.268376	15	0.53161	18	0.672962	10	0.344809	18	0.567017	9	0.326719	17	0.634565	8	0.301306	15	0.495536	12
whz_001471	22	0.423833	24	0.400645	19	0.337585	17	0.326774	14	0.278327	13	0.245337	6	0.127541	11	0.218825	8	0.172812	13	0.27677	8	0.151003	0	0	11	0.229387	10	0.22938	20	0.44752	10	0.211961	25	0.62979	7	0.186025	16	0.39215	20	0.447824	13	0.335451	12	0.318392	12	0.321257	5	0.117411	16
whz_001483	95	3.06258	133	3.71528	105	3.12184	157	5.04997	196	6.5204	166	5.24225	202	7.18522	175	5.82549	171	6.18116	55	1.95943	40	1.26341	58	2.00628	98	3.41974	62	2.37979	95	3.55711	151	5.35579	157	6.6183	114	5.06954	154	6.31603	131	4.9084	161	6.95189	65	2.88593	85	3.80787	112	4.40096	194
whz_001486	67	3.29367	108	4.60051	119	5.39524	21	1.03003	26	1.31897	29	1.39653	49	2.65783	23	1.16752	52	2.86629	50	2.71631	71	3.41969	50	2.6374	55	2.92666	39	2.28272	35	1.99841	732	39.5913	602	38.6978	554	37.5678	394	24.6412	411	23.483	376	24.7575	258	17.4677	283	19.3327	374	22.4101	521
whz_001489	356	9.21648	404	9.06302	428	10.2192	431	11.1332	404	10.7932	400	10.1443	270	7.71266	299	7.99314	307	8.91178	351	10.0421	340	8.62416	349	9.69483	307	8.60314	332	10.2338	316	9.50195	70	1.99387	61	2.06504	57	2.03559	50	1.64682	56	1.68503	29	1.0056	46	1.64014	42	1.511	25	0.788898	43
whz_001491	501	14.0659	525	12.7722	520	13.4645	411	11.5133	356	10.3142	396	10.8911	334	10.3467	415	12.0312	367	11.5533	339	10.518	406	11.1681	380	11.4476	329	9.99838	351	11.7333	300	9.78278	676	20.8814	544	19.9716	488	18.8995	574	20.5023	620	20.2315	528	19.8554	474	18.3281	480	18.7271	554	18.9586	592
whz_001493	2	0.290943	2	0.252107	4	0.536656	0	0	0	0	3	0.427509	1	0.16051	1	0.150214	0	0	0	0	0	0	0	0	0	0	0	0	0	0	41	6.56213	24	4.56534	28	5.6187	44	8.14312	59	9.97551	34	6.62477	30	6.01047	28	5.66025	53	9.39765	31
whz_001494	13406	300.082	15329	297.324	14327	295.77	10152	226.735	9713	224.362	10454	229.229	10927	269.878	12178	281.48	10948	274.78	10046	248.506	11656	255.63	10321	247.892	9625	233.209	8252	219.929	8427	219.091	19492	480.042	16420	480.615	15785	487.399	21610	615.397	24244	630.739	21263	637.498	18650	574.948	18383	571.816	20884	569.796	23564
whz_001498	22	0.863219	12	0.407996	24	0.868496	8	0.313195	11	0.445396	25	0.960916	6	0.259762	11	0.445679	10	0.439956	7	0.303529	9	0.34599	13	0.54732	11	0.467192	13	0.60733	15	0.683598	14	0.604379	9	0.461769	3	0.162375	22	1.0982	21	0.957686	13	0.683212	9	0.486352	4	0.218101	11	0.526086	28
whz_001501	592	29.7171	710	30.8831	643	29.7683	488	24.4417	433	22.43	476	23.4066	419	23.2073	399	20.6819	427	24.0339	424	23.5209	532	26.1649	508	27.3621	528	28.6895	487	29.107	468	27.2861	746	41.201	607	39.8435	617	42.7239	717	45.7894	794	46.3246	686	46.1236	714	49.362	728	50.7828	831	50.8455	788
whz_001505	336	16.2192	340	14.2215	307	13.6675	289	13.9192	306	15.2429	294	13.9023	475	25.2994	429	21.3836	436	23.5987	307	16.3769	305	14.4249	323	16.7299	231	12.07	188	10.8052	217	12.1664	323	17.1545	237	14.9597	219	14.5826	25	1.53529	28	1.57092	27	1.7457	289	19.2131	246	16.5016	329	19.3577	53
whz_001506	384	7.51058	382	6.47414	435	7.84675	402	7.84503	344	6.94314	361	6.91666	498	10.7473	506	10.2194	458	10.0443	282	6.09529	387	7.41611	349	7.32433	257	5.44101	227	5.28629	263	5.9746	203	4.36839	178	4.55246	141	3.80419	187	4.65312	219	4.97842	171	4.47974	169	4.55238	129	3.50616	177	4.2197	244
whz_001507	105	3.92544	113	3.66061	131	4.51677	57	2.12618	64	2.46907	68	2.49032	113	4.66126	127	4.90269	140	5.86865	40	1.65258	44	1.61166	44	1.76503	49	1.98289	52	2.31465	63	2.73559	171	7.03361	159	7.77284	134	6.91041	62	2.94884	63	2.73744	44	2.20326	74	3.81013	68	3.53271	58	2.64297	110
whz_001508	1597	53.7525	1900	55.4145	1824	56.6208	1640	55.0761	1638	56.8935	1678	55.3264	1436	53.3302	1438	49.9785	1423	53.7043	1334	49.6195	1527	50.3564	1424	51.4284	1373	50.0228	1227	49.1724	1334	52.1507	1156	42.8089	856	37.6748	875	40.6258	638	27.3196	643	25.1542	541	24.3896	650	30.1312	615	28.7653	678	27.8156	623
whz_001509	124	4.6089	148	4.76666	138	4.73056	100	3.70853	105	4.02736	98	3.56819	114	4.67526	116	4.4521	125	5.2095	95	3.90213	117	4.26073	119	4.74594	96	3.86234	110	4.86801	101	4.36021	159	6.50213	120	5.83231	105	5.3835	163	7.70767	196	8.46714	154	7.66673	125	6.39875	154	7.95419	143	6.47854	114
whz_001510	122	3.89192	117	3.2342	143	4.20725	97	3.08746	104	3.42368	105	3.28126	137	4.82226	113	3.72232	107	3.82736	106	3.73691	132	4.12573	142	4.86063	120	4.14371	132	5.01373	93	3.44586	319	11.1964	246	10.2618	278	12.2335	169	6.85885	180	6.67394	185	7.90478	267	11.7307	270	11.9693	267	10.382	368
whz_001511	643	12.1324	774	12.6548	688	11.9725	665	12.5194	643	12.52	695	12.846	810	16.8635	874	17.0286	875	18.5121	901	18.7873	1027	18.9859	928	18.7882	764	15.6039	675	15.1644	668	14.6394	494	10.2553	433	10.6834	385	10.0207	461	11.0662	446	9.78087	408	10.3113	402	10.4465	419	10.9863	470	10.8094	305
whz_001512	20	0.644105	20	0.558128	11	0.326721	22	0.706929	22	0.731147	16	0.50477	17	0.60409	17	0.565337	12	0.43333	6	0.213541	1	0.0315537	11	0.380119	6	0.209162	5	0.191726	23	0.860331	23	0.814963	11	0.463237	11	0.488675	12	0.491664	24	0.898346	8	0.345089	9	0.399189	9	0.402781	13	0.510312	18
whz_001513	114	4.27436	150	4.87342	155	5.35989	94	3.51658	125	4.8365	102	3.74639	92	3.8061	97	3.75551	82	3.44739	55	2.27894	58	2.13067	38	1.5288	139	5.64137	118	5.26783	92	4.0065	344	14.1908	311	15.2479	290	14.9991	326	15.5505	342	14.9038	275	13.8106	235	12.1351	208	10.8375	277	12.6594	316
whz_001514	8	0.417594	11	0.497546	3	0.144425	1	0.0520823	0	0	0	0	3	0.172787	3	0.161703	3	0.175589	0	0	0	0	2	0.11202	3	0.169508	1	0.0621509	4	0.242513	4	0.229725	9	0.614314	11	0.792059	10	0.664086	15	0.910041	5	0.349581	2	0.143782	20	1.45076	5	0.318127	5
whz_001518	236	16.6558	270	16.5117	234	15.2309	397	27.9556	327	23.8153	344	23.7825	229	17.8326	227	16.5428	251	19.8626	217	16.9245	251	17.356	250	18.9318	191	14.5911	225	18.9068	229	18.7715	92	7.1437	73	6.73688	84	8.17771	41	3.68126	44	3.6092	20	1.89059	46	4.47115	59	5.78634	65	5.59154	61
whz_001519	904	39.8312	1140	43.5248	1075	43.6839	1067	46.9078	1050	47.7419	1063	45.8812	730	35.4898	761	34.6235	743	36.7075	725	35.3017	936	40.4067	908	42.928	907	43.2579	798	41.864	928	47.4913	429	20.7967	291	16.7661	274	16.6535	269	15.0788	331	16.9507	269	15.8753	276	16.7484	285	17.4502	312	16.7562	297
whz_001521	354	11.2594	407	11.2171	347	10.1788	362	11.488	274	8.99324	292	9.09788	336	11.7917	304	9.98425	277	9.87873	329	11.564	356	11.0939	293	9.99949	243	8.36605	181	6.85444	168	6.20627	425	14.8724	352	14.6399	365	16.0141	438	17.7233	469	17.3376	414	17.637	338	14.806	345	15.2486	403	15.6236	400
whz_001525	2	0.186762	0	0	1	0.0861227	1	0.093172	0	0	0	0	1	0.103035	3	0.289276	0	0	0	0	2	0.182984	0	0	3	0.303239	1	0.111184	0	0	5	0.513704	7	0.854754	12	1.54576	11	1.30681	10	1.08534	14	1.75106	18	2.31495	6	0.778593	5	0.569109	16
whz_001526	1071	20.2857	1219	20.007	1130	19.7396	869	16.4228	902	17.6304	934	17.3298	980	20.4811	1090	21.3186	1027	21.8113	941	19.6967	1068	19.8196	870	17.6815	930	19.0672	737	16.6208	652	14.3436	1820	37.9276	1440	35.6654	1255	32.7903	1604	38.6514	1924	42.3557	1613	40.9213	1367	35.6598	1312	34.533	1515	34.9768	1679
whz_001527	17	4.66068	16	3.80099	20	5.05695	16	4.3767	3	0.848744	3	0.805691	11	3.32751	11	3.11404	8	2.45924	6	1.81784	4	1.07444	10	2.94171	11	3.26435	4	1.3057	2	0.636856	19	5.73109	8	2.86797	11	4.16	27	9.41726	46	14.6576	31	11.3835	19	7.17403	37	14.0962	28	9.35673	28
whz_001530	333	10.2706	333	8.89967	324	9.21629	359	11.0477	323	10.2804	309	9.33594	253	8.60992	288	9.17227	265	9.16452	365	12.4408	470	14.2028	397	13.1384	358	11.952	333	12.2287	296	10.6037	214	7.26189	138	5.56565	114	4.85018	166	6.5136	171	6.12991	131	5.41175	119	5.05486	100	4.28601	130	4.88722	142
whz_001533	6	1.06921	10	1.54415	12	1.97221	0	0	0	0	0	0	0	0	3	0.552035	1	0.199813	1	0.196932	4	0.698387	1	0.191211	1	0.192893	0	0	2	0.413956	33	6.4701	25	5.82556	24	5.89964	47	10.6555	40	8.28474	34	8.11534	12	2.94513	24	5.94326	36	7.81956	16
whz_001534	8	0.972014	19	2.00038	17	1.90498	0	0	2	0.250765	0	0	14	1.87688	15	1.88194	12	1.63484	1	0.134272	1	0.119043	4	0.521485	4	0.526073	0	0	3	0.423364	90	12.0312	71	11.2804	56	9.38578	137	21.1769	120	16.9461	129	20.9936	70	11.7136	68	11.4813	66	9.77444	88
whz_001536	3	0.10788	5	0.1558	4	0.13266	3	0.107639	9	0.333979	8	0.281811	4	0.158711	1	0.0371324	2	0.0806422	8	0.317918	2	0.0704651	7	0.270097	4	0.155699	2	0.0856317	2	0.0835338	28	1.1078	36	1.69281	26	1.28972	32	1.46397	38	1.58822	25	1.20414	22	1.08957	36	1.79897	27	1.18345	18
whz_001538	63	2.09737	38	1.09621	80	2.45631	21	0.697557	18	0.61839	31	1.01098	68	2.49787	67	2.30325	53	1.97843	60	2.20744	67	2.18541	56	2.00043	39	1.40541	34	1.34771	49	1.8947	64	2.34422	48	2.08958	33	1.51547	31	1.31298	27	1.04473	31	1.38232	17	0.779458	33	1.52668	26	1.05505	19
whz_001539	0	0	0	0	0	0	0	0	0	0	0	0	0	0	0	0	1	0.0454983	1	0.0448423	1	0.0397564	0	0	0	0	0	0	0	0	17	0.758956	17	0.902022	15	0.839607	2	0.103246	5	0.235809	10	0.543498	3	0.167654	1	0.0563877	1	0.0494596	2
whz_001544	8	0.286078	17	0.526768	12	0.395761	6	0.214078	2	0.0738038	5	0.17515	5	0.197283	3	0.110776	6	0.240578	1	0.0395182	3	0.105108	1	0.0383702	9	0.348369	2	0.0851544	0	0	17	0.668846	15	0.701405	15	0.739921	17	0.773398	15	0.623434	26	1.24532	20	0.984993	24	1.19263	18	0.784571	9
whz_001551	13	0.738696	8	0.393903	17	0.890901	5	0.283477	4	0.234551	8	0.445307	0	0	2	0.11735	8	0.50971	11	0.690745	4	0.222692	7	0.426796	14	0.861101	12	0.81187	10	0.659984	38	2.37569	14	1.04024	35	2.74341	54	3.9037	57	3.76446	40	3.04436	49	3.83467	40	3.15851	28	1.93931	56
whz_001552	21	0.745964	34	1.04654	40	1.31044	0	0	3	0.10997	5	0.173986	5	0.195972	20	0.733601	10	0.398299	12	0.471067	16	0.556854	13	0.495498	9	0.346055	23	0.972768	12	0.495097	5	0.195412	5	0.232248	6	0.294002	26	1.17498	26	1.07344	12	0.570944	20	0.978448	8	0.394901	19	0.822655	6
whz_001554	1037	26.9994	1222	27.5691	1090	26.1734	900	23.38	899	24.1541	907	23.1329	972	27.9234	1104	29.6808	1046	30.5364	811	23.3346	976	24.8971	861	24.0535	890	25.0824	733	22.7228	764	23.1036	1663	47.6377	1383	47.0849	1273	45.7198	1625	53.8256	1888	57.1325	1721	60.0165	1572	56.3686	1493	54.0176	1801	57.1551	1800
whz_001556	1132	37.2225	1422	40.5168	1296	39.3027	1314	43.1102	1263	42.8566	1323	42.6153	1095	39.7282	1250	42.4424	1108	40.8517	1141	41.4618	1382	44.5235	1267	44.7029	1208	42.9962	1063	41.6174	1082	41.3235	737	26.663	671	28.8513	586	26.5801	480	20.0799	559	21.3637	437	19.2466	492	22.2809	493	22.5271	613	24.5689	521
whz_001560	117	5.28584	115	4.50197	116	4.8333	108	4.8683	87	4.05604	103	4.55839	73	3.63895	96	4.47848	50	2.53285	109	5.44199	124	5.48874	121	5.86561	124	6.06392	112	6.02461	138	7.24132	64	3.1812	69	4.07625	40	2.4928	60	3.44857	40	2.10036	52	3.14663	66	4.10659	64	4.01798	71	3.90978	51
whz_001565	2729	103.839	3107	102.442	2899	101.734	2900	110.099	2674	104.997	2864	106.753	1914	80.3575	1966	77.2456	1883	80.3378	1966	82.6695	2060	76.7978	1948	79.533	1976	81.3859	1728	78.2863	1714	75.7496	700	29.3049	514	25.5744	516	27.0837	812	39.3075	903	39.9348	796	40.5682	793	41.5567	805	42.5652	926	42.9473	796
whz_001579	2	0.0688705	2	0.0596774	6	0.190552	1	0.0343581	0	0	2	0.0674653	2	0.0759905	7	0.248905	2	0.0772226	1	0.0380545	2	0.0674771	2	0.0738981	4	0.149096	5	0.205001	4	0.159983	17	0.644074	16	0.720455	17	0.807519	8	0.350472	10	0.400229	10	0.46123	13	0.616533	10	0.478523	22	0.923404	9
whz_001583	35	1.53581	47	1.78708	56	2.26629	39	1.7075	28	1.26789	33	1.4185	32	1.54933	36	1.63118	27	1.32844	11	0.533414	32	1.37576	18	0.847503	11	0.522475	12	0.62695	11	0.560625	29	1.40007	16	0.918063	27	1.6343	26	1.45145	14	0.714007	20	1.17547	14	0.84607	10	0.609774	25	1.33713	28
whz_001584	562	13.7244	631	13.3525	586	13.1981	604	14.717	583	14.692	556	13.3008	507	13.6612	460	11.5997	433	11.8565	414	11.1727	465	11.1258	442	11.5819	565	14.9351	516	15.0034	530	15.0329	265	7.12009	265	8.46225	223	7.5121	198	6.15151	207	5.87533	218	7.13061	183	6.15484	126	4.27589	214	6.36995	229
whz_001589	4	0.0811805	4	0.0703442	7	0.131023	0	0	0	0	1	0.019881	1	0.0223933	2	0.0419134	3	0.0682691	0	0	2	0.039769	1	0.0217767	0	0	0	0	0	0	5	0.111646	2	0.0530769	1	0.0279957	10	0.258198	10	0.235883	5	0.135918	9	0.251561	8	0.225622	12	0.296851	2
whz_001592	606	24.132	716	24.7064	691	25.378	814	32.3423	810	33.2859	883	34.4452	767	33.7009	815	33.5127	779	34.7832	709	31.2011	800	31.2128	792	33.8412	657	28.3198	612	29.0172	588	27.1962	407	17.8319	356	18.5376	348	19.1161	311	15.7558	368	17.0323	333	17.7615	225	12.3399	250	13.8344	331	16.0662	296
whz_001593	541	21.1111	553	18.6989	519	18.6784	495	19.2728	493	19.8526	462	17.6605	416	17.9116	404	16.279	445	19.4709	513	22.1225	558	21.334	551	23.071	478	20.1905	405	18.8171	474	21.4834	271	11.635	206	10.5115	198	10.6581	126	6.25526	169	7.6649	118	6.16752	145	7.79277	118	6.39877	150	7.13463	142
whz_001594	0	0	0	0	0	0	0	0	0	0	0	0	0	0	0	0	0	0	0	0	0	0	0	0	0	0	0	0	0	0	3	0.120449	4	0.190872	3	0.151015	17	0.789235	12	0.50896	20	0.977555	15	0.753873	5	0.253552	10	0.444798	0
whz_001596	22	0.88765	44	1.53833	23	0.855865	24	0.966176	22	0.916003	16	0.632391	8	0.356152	11	0.458293	19	0.859575	25	1.11471	12	0.474376	15	0.649397	9	0.393066	16	0.768639	6	0.281178	18	0.799052	22	1.16071	18	1.00182	47	2.41256	32	1.50063	25	1.35106	18	1.00023	14	0.784959	22	1.08195	18
whz_001601	4	0.141931	10	0.307464	17	0.55632	8	0.283226	10	0.366162	8	0.27807	12	0.469813	2	0.0732789	5	0.198929	1	0.0392122	2	0.0695297	3	0.114219	4	0.153632	9	0.380227	5	0.206062	1	0.0390392	4	0.185593	4	0.195784	0	0	0	0	0	0	0	0	0	0	0	0	2
whz_001604	40	0.846903	43	0.788894	41	0.8006	6	0.126751	0	0	7	0.145184	32	0.747566	35	0.765197	57	1.35319	8	0.187183	4	0.0829767	10	0.227182	2	0.0458361	0	0	2	0.0491829	241	5.61402	202	5.59254	168	4.90663	153	4.12122	204	5.02006	138	3.91351	117	3.41168	93	2.73625	134	3.45815	62
whz_001605	97	1.92419	85	1.46107	104	1.90269	0	0	0	0	1	0.0194322	52	1.13817	44	0.901281	47	1.04541	16	0.350751	22	0.427584	21	0.446988	0	0	0	0	0	0	456	9.95232	380	9.85697	362	9.9057	109	2.75083	128	2.95115	104	2.76327	64	1.7485	48	1.32317	68	1.64419	17
whz_001607	0	0	4	0.0698141	0	0	0	0	2	0.0415711	0	0	1	0.0222245	1	0.0207988	0	0	0	0	0	0	1	0.0216126	0	0	0	0	0	0	6	0.132966	6	0.158031	13	0.361202	0	0	2	0.0468212	0	0	0	0	2	0.0559805	2	0.0491024	0
whz_001608	0	0	0	0	0	0	3	0.0674017	2	0.0464739	0	0	0	0	2	0.0465035	3	0.0757453	3	0.0746531	2	0.0441242	2	0.048323	0	0	1	0.0268106	2	0.0523076	7	0.173422	3	0.0883342	1	0.0310616	2	0.0572947	6	0.157029	3	0.0904813	28	0.868343	16	0.500661	21	0.57638	7
whz_001616	918	40.6154	969	37.1491	882	35.9894	902	39.8181	909	41.5018	1020	44.2074	910	44.4238	1132	51.7161	959	47.5749	1047	51.1915	1115	48.3332	1054	50.0367	914	43.7722	819	43.1435	944	48.51	453	22.0511	309	17.8768	311	18.9806	170	9.5688	201	10.3359	166	9.83717	250	15.2334	201	12.3579	301	16.2323	175
whz_001617	6	0.338538	6	0.293348	1	0.0520372	5	0.281483	16	0.931603	5	0.276358	6	0.373536	4	0.233049	2	0.126531	9	0.561179	5	0.276407	8	0.484335	7	0.427521	14	0.940518	9	0.589806	29	1.80027	36	2.65609	20	1.55663	15	1.07673	17	1.11483	17	1.28475	35	2.71978	14	1.0977	14	0.96283	29
whz_001618	23	1.32929	17	0.851371	28	1.49248	29	1.67231	23	1.37175	28	1.58525	25	1.59426	32	1.90974	15	0.972065	25	1.59675	41	2.32167	27	1.67439	30	1.8768	23	1.58272	27	1.81246	50	3.17941	63	4.76121	36	2.87009	85	6.24989	66	4.43346	66	5.10918	94	7.48222	112	8.99521	111	7.81956	211
whz_001619	111	2.9646	151	3.49459	143	3.52239	141	3.75741	123	3.39003	147	3.84598	128	3.77206	135	3.72313	127	3.80328	125	3.6894	127	3.3233	124	3.55357	107	3.09336	93	2.95739	101	3.13311	54	1.58679	32	1.11758	57	2.1	73	2.48043	60	1.86252	44	1.57402	47	1.72882	62	2.3011	33	1.07429	45
whz_001620	15	2.83862	10	1.63981	22	3.8397	4	0.755271	9	1.75758	4	0.741521	10	2.08806	13	2.54034	6	1.27315	10	2.09132	1	0.185413	9	1.82751	9	1.84358	8	1.80256	9	1.9782	25	5.20523	39	9.65084	26	6.78719	9	2.1668	21	4.61893	13	3.29514	13	3.3882	18	4.73357	18	4.15198	24
whz_001622	32	1.15461	28	0.875425	36	1.19797	21	0.756014	25	0.93085	23	0.812941	24	0.95548	40	1.49031	33	1.33509	30	1.19621	24	0.848435	20	0.774309	22	0.859233	21	0.902167	19	0.796249	32	1.27033	15	0.707717	25	1.2443	42	1.92794	51	2.13875	35	1.69148	37	1.83864	30	1.5042	36	1.58326	35
whz_001623	7	1.36082	8	1.34762	3	0.537875	3	0.581902	5	1.00306	1	0.190436	5	1.0725	6	1.20444	3	0.653935	4	0.859341	2	0.380939	2	0.417188	3	0.631288	0	0	6	1.35477	24	5.1333	11	2.79627	11	2.94982	12	2.96786	22	4.97085	7	1.8227	13	3.48061	7	1.89104	19	4.50217	14
whz_001625	5	0.278441	6	0.289529	10	0.513596	6	0.333381	4	0.229868	12	0.654624	6	0.368672	5	0.287518	6	0.37465	6	0.369248	10	0.545615	2	0.119507	1	0.0602792	6	0.397831	7	0.452765	7	0.428889	19	1.38357	2	0.153636	18	1.27525	18	1.16504	17	1.26802	11	0.843657	17	1.31557	20	1.35756	9
whz_001629	36	2.05838	53	2.62589	54	2.84758	32	1.82557	28	1.6521	39	2.18441	38	2.39736	36	2.12548	42	2.69267	38	2.4011	54	3.0251	43	2.6381	47	2.90887	46	3.13159	41	2.72281	98	6.16499	93	6.95329	81	6.38864	64	4.65547	82	5.44932	62	4.7482	53	4.17358	76	6.03861	87	6.06329	78
whz_001630	220	5.81766	206	4.7203	174	4.24358	159	4.19516	166	4.5299	171	4.42964	164	4.78514	198	5.40657	164	4.86273	157	4.58805	197	5.10404	171	4.85201	146	4.17909	159	5.00617	105	3.22497	398	11.5796	320	11.0652	338	12.3294	485	16.3165	509	15.644	450	15.9387	391	14.2401	395	14.5152	473	15.2459	453
whz_001634	12	0.432249	12	0.37455	10	0.332208	6	0.21564	18	0.669083	10	0.352857	16	0.635913	10	0.371949	8	0.323112	14	0.557293	8	0.282335	7	0.270552	14	0.545864	14	0.600431	16	0.669396	14	0.554835	13	0.612321	8	0.397505	8	0.366609	14	0.586119	3	0.14474	2	0.0992183	5	0.250278	4	0.175622	13
whz_001636	799	19.6995	902	19.2705	934	21.238	881	21.6726	806	20.5069	902	21.7852	768	20.8928	879	22.3784	700	19.3516	629	17.1381	696	16.8128	655	17.3281	851	22.7113	697	20.4609	724	20.7328	353	9.57562	375	12.0899	347	11.8015	204	6.39881	240	6.87742	194	6.40656	233	7.91178	192	6.57824	272	8.17417	261
whz_001639	15	0.974968	23	1.2954	14	0.839238	8	0.518818	6	0.402444	3	0.191015	6	0.430305	4	0.268467	7	0.510162	11	0.790123	17	1.08261	19	1.32511	12	0.844275	10	0.773895	14	1.05691	14	1.00118	21	1.78485	9	0.806941	12	0.992295	15	1.13317	7	0.609412	28	2.50649	22	1.98711	25	1.98064	28
whz_001643	0	0	0	0	0	0	0	0	0	0	0	0	0	0	0	0	0	0	0	0	0	0	0	0	0	0	0	0	0	0	5	0.423159	7	0.704096	1	0.106109	8	0.782889	9	0.804633	14	1.44242	8	0.847519	8	0.855145	18	1.68767	1
whz_001644	424	8.99796	496	9.12087	452	8.84656	783	16.5793	801	17.5415	808	16.7972	227	5.31532	253	5.54409	215	5.11596	231	5.41743	263	5.46835	256	5.82932	354	8.13177	283	7.15068	362	8.92272	72	1.6811	40	1.11	47	1.37587	119	3.21281	160	3.94642	132	3.75203	74	2.16281	62	1.82839	66	1.70721	194
whz_001645	5568	96.1775	6231	93.2629	6123	97.5431	6220	107.199	6215	110.782	6395	108.209	4723	90.0156	4922	87.7905	4570	88.5119	4313	82.3298	4635	78.4417	4482	83.0704	4628	86.5309	4046	83.2115	4317	86.6098	1433	27.2335	1265	28.5725	1218	29.0216	1104	24.2607	1102	22.1239	979	22.6501	847	20.1496	803	19.2748	917	19.3068	1184
whz_001646	28	2.9988	31	2.87692	27	2.66693	13	1.38918	9	0.994689	22	2.30812	24	2.83613	26	2.87537	25	3.0022	21	2.48549	17	1.78386	15	1.72377	7	0.811505	33	4.2081	13	1.61713	44	5.18472	28	3.92131	32	4.72759	41	5.58642	53	6.59737	24	3.44282	26	3.83506	52	7.73914	45	5.87446	37
whz_001647	68	3.89152	46	2.2811	65	3.43069	29	1.6559	37	2.18508	31	1.73788	35	2.21006	48	2.8365	28	1.79672	29	1.83405	20	1.12141	30	1.84218	37	2.29201	44	2.9981	38	2.52584	34	2.14078	48	3.59199	64	5.05232	63	4.58682	66	4.38995	46	3.526	52	4.09848	40	3.18105	57	3.97605	35
whz_001648	79	4.32061	65	3.08041	49	2.47157	72	3.92895	82	4.62794	54	2.89307	58	3.50003	64	3.61434	50	3.06619	41	2.47802	46	2.4649	50	2.93419	49	2.9008	42	2.73496	24	1.52455	80	4.81384	51	3.64731	50	3.77215	60	4.17474	61	3.87751	53	3.88247	49	3.69083	44	3.34403	48	3.19982	66
whz_001662	11	1.96023	15	2.31623	3	0.493052	12	2.13364	44	8.09136	21	3.66589	10	1.96625	3	0.552035	6	1.19888	56	11.0282	82	14.3169	62	11.8551	7	1.35025	8	1.69741	22	4.55352	0	0	0	0	3	0.737455	0	0	0	0	0	0	0	0	0	0	0	0	0
whz_001663	13	4.14919	10	2.76565	7	2.06052	11	3.50299	5	1.64682	8	2.50125	10	3.52165	11	3.6253	10	3.57875	5	1.76357	7	2.18898	3	1.0274	4	1.38192	0	0	6	2.22424	160	56.1854	110	45.9089	114	50.1909	170	69.0287	196	72.7079	155	66.2622	126	55.386	131	58.102	157	61.0781	142
whz_001665	16	0.666957	16	0.577929	25	0.961116	38	1.58047	32	1.37652	40	1.63337	38	1.74778	32	1.3774	50	2.337	22	1.01345	51	2.08291	43	1.9233	34	1.53412	25	1.2408	20	0.968319	13	0.596217	10	0.545081	11	0.632515	12	0.636384	5	0.242244	0	0	15	0.861149	4	0.231706	24	1.21942	9
whz_001667	825	14.9975	886	13.9564	792	13.2785	570	10.3387	511	9.58607	616	10.9696	714	14.3215	816	15.3174	806	16.429	628	12.6162	774	13.7857	658	12.8348	621	12.2197	531	11.4932	563	11.8873	1038	20.7608	846	20.1103	894	22.4183	996	23.0348	1147	24.2345	931	22.6688	807	20.2045	809	20.4368	944	20.9171	870
whz_001669	22	1.00239	16	0.631699	11	0.462237	8	0.363689	12	0.564222	13	0.580235	14	0.703829	26	1.22326	16	0.817419	17	0.855984	17	0.758901	27	1.32001	21	1.03571	22	1.19349	22	1.16425	105	5.26364	70	4.17057	68	4.27388	174	10.0861	192	10.1676	194	11.8394	159	9.97746	154	9.75066	177	9.82998	104
whz_001673	2	0.0715194	1	0.0309863	0	0	0	0	0	0	0	0	0	0	0	0	0	0	1	0.0395182	0	0	0	0	3	0.116123	1	0.0425772	0	0	5	0.196719	4	0.187041	3	0.147984	38	1.72877	50	2.07811	54	2.58643	20	0.984993	24	1.19263	24	1.04609	6
whz_001682	9	0.505141	8	0.389078	21	1.08704	15	0.840016	7	0.405437	14	0.769741	23	1.42437	34	1.97052	27	1.6992	29	1.79875	26	1.42977	29	1.7465	4	0.243015	6	0.400963	7	0.45633	32	1.97607	19	1.39446	8	0.619384	14	0.999674	15	0.978513	8	0.601415	11	0.8503	6	0.467973	8	0.5473	11
whz_001688	18	0.805267	12	0.465184	14	0.577635	5	0.223184	4	0.184664	6	0.262945	6	0.296172	12	0.554344	11	0.551786	2	0.0988781	2	0.0876637	1	0.0480028	2	0.0968503	10	0.53266	6	0.311766	37	1.82118	23	1.34548	19	1.17252	21	1.19522	31	1.61189	29	1.73772	42	2.58777	30	1.86504	34	1.85401	26
whz_001691	887	22.8804	931	20.8097	865	20.5785	957	24.6308	889	23.6645	1005	25.3953	586	16.6788	613	16.328	526	15.2138	735	20.9523	737	18.6265	724	20.0391	655	18.2888	606	18.6121	604	18.0962	1136	32.2405	951	32.0778	980	34.8712	1275	41.8419	1269	38.0459	1136	39.2494	821	29.1671	768	27.5297	930	29.2408	949
whz_001692	16	1.54121	28	2.3371	17	1.51025	28	2.69108	8	0.79522	13	1.22668	16	1.70054	11	1.09412	10	1.08007	12	1.2774	21	1.98191	22	2.27386	8	0.834134	8	0.917519	4	0.44752	33	3.49735	28	3.52682	37	4.91636	38	4.65678	46	5.14998	42	5.41883	41	5.4392	38	5.08657	21	2.46563	23
whz_001694	42	1.94824	39	1.5676	34	1.45456	19	0.879374	30	1.43605	31	1.40865	23	1.17719	22	1.05378	28	1.45634	25	1.28155	48	2.18151	28	1.39364	40	2.00844	29	1.60168	17	0.915912	19	0.969685	6	0.363939	21	1.34373	16	0.944222	19	1.02436	16	0.994095	9	0.574971	18	1.16029	26	1.47005	18
whz_001698	35	2.15692	23	1.2282	22	1.25039	25	1.5372	25	1.58987	42	2.53549	18	1.22395	30	1.90905	33	2.28029	44	2.99655	59	3.56238	92	6.0835	28	1.86779	22	1.61425	36	2.57679	29	1.96629	19	1.5311	11	0.935101	10	0.784018	16	1.14602	11	0.907971	21	1.78235	5	0.428189	11	0.826274	6
whz_001700	21	1.91094	13	1.02505	17	1.4267	4	0.363173	12	1.12684	6	0.534842	5	0.502022	14	1.31549	15	1.53049	4	0.402245	13	1.15903	3	0.292919	14	1.37898	10	1.08345	10	1.05691	16	1.60188	4	0.47596	16	2.00839	15	1.73652	16	1.6922	21	2.55953	15	1.87987	16	2.02324	17	1.88557	7
whz_001704	11	0.362074	10	0.285221	8	0.242858	5	0.16421	1	0.0339672	7	0.225709	20	0.726374	18	0.611798	17	0.627428	7	0.254628	22	0.709496	16	0.565099	15	0.534441	6	0.235147	8	0.305848	7	0.253504	4	0.172166	11	0.499456	7	0.293132	11	0.420826	12	0.529053	12	0.543995	23	1.05204	13	0.521571	6
whz_001708	3	0.224311	6	0.388738	0	0	0	0	2	0.154317	3	0.219734	6	0.495001	1	0.0772077	4	0.335351	5	0.413145	0	0	1	0.0802285	7	0.56654	0	0	8	0.694752	19	1.56302	19	1.85766	12	1.23769	5	0.475619	6	0.521418	18	1.80267	18	1.85358	12	1.24684	25	2.27843	20
whz_001709	736	24.6433	802	23.2687	790	24.3953	904	30.2006	887	30.6478	985	32.3075	891	32.9173	1033	35.7151	958	35.9664	807	29.8605	835	27.3924	752	27.0171	798	28.9219	741	29.5408	792	30.8004	1648	60.7101	1295	56.6989	1235	57.0411	1318	56.1431	1441	56.0777	1298	58.2116	1364	62.8991	1348	62.7206	1527	62.3197	1469
whz_001711	4576	82.834	5563	87.2586	4915	82.0548	5710	103.13	5423	101.302	5712	101.288	4288	85.6452	4568	85.3847	4187	84.9838	5526	110.544	6101	108.205	5643	109.606	4603	90.1918	3993	86.0607	4158	87.4214	2237	44.5525	1825	43.1986	1680	41.95	2154	49.6053	2263	47.6116	2022	49.025	1927	48.0412	1949	49.0269	2125	46.8864	1799
whz_001716	114	17.0476	116	15.0312	109	15.0329	113	16.8602	113	17.4378	133	19.4831	143	23.595	139	21.4637	129	21.6302	128	21.153	176	25.7866	156	25.0313	166	26.8702	128	22.7904	158	27.4427	78	12.8333	64	12.5148	69	14.2334	39	7.41966	27	4.69276	34	6.81007	56	11.5334	48	9.9747	36	6.56186	50
whz_001718	362	17.2025	462	19.024	418	18.3196	254	12.0432	195	9.56252	255	11.8705	263	13.79	288	14.1321	270	14.3866	193	10.1354	257	11.9657	234	11.9316	216	11.1107	175	9.90156	215	11.8667	496	25.9327	439	27.2791	406	26.6139	565	34.1579	606	33.4704	571	36.344	575	37.6322	585	38.6312	595	34.464	693
whz_001767	98	3.06832	109	2.95718	125	3.60946	73	2.28046	71	2.29397	90	2.76035	46	1.58912	49	1.58417	44	1.54468	102	3.52921	93	2.85286	89	2.98995	119	4.03297	101	3.76512	117	4.25472	117	4.03036	78	3.1934	92	3.9734	100	3.98322	111	4.03927	109	4.57104	68	2.93219	71	3.0891	115	4.38872	111
whz_001768	27	0.855372	34	0.933355	37	1.08106	3	0.0948284	6	0.196154	1	0.031034	2	0.0699112	5	0.163566	4	0.14209	11	0.385112	15	0.465592	4	0.135972	3	0.102877	7	0.264042	15	0.551942	76	2.64904	67	2.77555	66	2.88427	105	4.23195	131	4.82356	101	4.28575	68	2.96694	68	2.99364	49	1.89214	89
whz_001769	28	0.638791	54	1.06751	31	0.65226	34	0.773938	40	0.941708	27	0.603409	15	0.377588	14	0.329807	28	0.716259	16	0.403389	13	0.290581	12	0.293753	17	0.419811	12	0.325961	27	0.715444	36	0.903622	10	0.298322	19	0.597936	4	0.116097	14	0.371223	6	0.183344	16	0.502725	7	0.221921	6	0.166847	16
whz_001771	51	6.69079	69	7.84392	81	9.80055	65	8.50838	56	7.58142	44	5.65466	42	6.0797	56	7.58624	49	7.20799	25	3.62452	29	3.72759	24	3.37846	51	7.24238	66	10.3094	42	6.39982	16	2.30946	10	1.7155	9	1.62873	7	1.16833	2	0.30496	0	0	1	0.180683	1	0.182309	3	0.479727	2
whz_001772	23	0.789469	26	0.773316	25	0.791416	16	0.547965	11	0.389632	21	0.706111	37	1.40131	26	0.921535	18	0.692772	38	1.44143	18	0.605344	34	1.25223	21	0.780243	17	0.694767	26	1.03655	84	3.17226	62	2.7828	58	2.74622	293	12.7948	292	11.6492	302	13.8844	82	3.87641	72	3.43431	92	3.84911	105
whz_001779	7	1.60957	1	0.199246	2	0.424131	9	2.06481	5	1.18642	4	0.900988	1	0.25371	1	0.237434	2	0.515648	13	3.30338	2	0.450573	5	1.23362	4	0.995579	14	3.83286	18	4.80724	36	9.10747	37	11.1249	47	14.9077	168	49.1453	188	50.243	200	61.5965	162	51.3022	188	60.0717	210	58.8569	91
whz_001781	0	0	2	0.166935	4	0.355353	0	0	0	0	0	0	3	0.318852	6	0.596794	3	0.324022	4	0.425799	3	0.28313	5	0.516787	2	0.208533	0	0	2	0.22376	180	19.0765	150	18.8937	155	20.5956	2093	256.491	2337	261.641	1890	243.847	1085	143.94	1066	142.692	1159	136.079	613
whz_001783	3	0.080493	0	0	4	0.0989817	2	0.0535418	1	0.027688	0	0	0	0	6	0.166234	2	0.0601697	0	0	0	0	0	0	2	0.0580859	0	0	0	0	14	0.413283	18	0.631529	10	0.370115	15	0.512022	23	0.717249	17	0.610941	12	0.443432	10	0.372852	25	0.817603	8
whz_001789	3595	253.718	4257	260.335	4029	262.245	2440	171.818	2330	169.693	2439	168.621	2507	195.224	2611	190.279	2348	185.807	2669	208.163	2948	203.846	2746	207.947	3095	236.438	2784	233.94	3012	246.898	4010	311.372	3178	293.285	3010	293.035	4396	394.703	4846	397.504	4278	404.396	4483	435.743	4561	447.314	4970	427.538	4999
whz_001790	10	0.511178	4	0.177178	3	0.141433	3	0.15301	1	0.0527506	7	0.350524	167	9.41922	146	7.70649	170	9.74389	73	4.12381	113	5.65944	100	5.48495	179	9.90443	199	12.1118	179	10.6276	3	0.168724	8	0.534744	5	0.352568	37	2.40622	35	2.07944	38	2.60178	86	6.05453	103	7.3166	120	7.47687	253
whz_001794	10	0.264548	8	0.183388	5	0.121992	1	0.0263955	5	0.136499	3	0.077745	12	0.350277	11	0.300489	11	0.326293	7	0.204647	5	0.129598	3	0.085158	3	0.0859072	1	0.0314983	2	0.0614533	52	1.51353	41	1.41831	40	1.4597	47	1.58184	52	1.59887	42	1.48822	46	1.67599	47	1.72783	61	1.96698	47
whz_001798	0	0	3	0.573088	0	0	0	0	0	0	0	0	0	0	0	0	0	0	34	8.28334	31	6.69588	28	6.6234	5	1.19316	0	0	0	0	13	3.15319	13	3.74758	18	5.47389	1	0.280468	2	0.512458	6	1.77169	0	0	10	3.06354	5	1.34357	2
whz_001800	181	6.39762	167	5.11485	199	6.4871	126	4.44361	161	5.87247	193	6.68257	210	8.19001	213	7.77411	157	6.22229	197	7.695	218	7.54951	177	6.71294	146	5.58594	136	5.7235	123	5.04958	255	9.9166	231	10.6767	183	8.92259	286	12.8607	300	12.3244	267	12.6405	237	11.5371	215	10.5603	240	10.3399	250
whz_001801	10	0.453377	8	0.314287	6	0.250882	5	0.226181	5	0.233929	7	0.310888	4	0.200099	4	0.187263	5	0.25418	4	0.200412	8	0.355363	2	0.0972948	7	0.343528	8	0.43185	3	0.157976	10	0.498819	0	0	7	0.437782	25	1.44198	34	1.79161	9	0.546533	13	0.811732	14	0.882039	21	1.1605	27
whz_001803	15	0.694797	21	0.842873	11	0.469913	13	0.600808	17	0.812588	36	1.63349	19	0.971059	19	0.908765	21	1.09068	20	1.02376	17	0.771504	16	0.795218	12	0.60166	8	0.441204	11	0.591793	27	1.37598	16	0.969104	31	1.98074	35	2.0625	21	1.13055	10	0.620412	20	1.27587	21	1.35172	37	2.08898	58
whz_001813	389	11.4108	487	12.3786	441	11.9307	295	8.63407	266	8.05201	249	7.15507	352	11.3929	375	11.3587	292	9.6042	293	9.49813	341	9.80042	289	9.09631	248	7.8745	289	10.0937	263	8.96054	461	14.8782	506	19.4089	473	19.1394	632	23.5855	728	24.8201	642	25.2241	611	24.6841	505	20.5854	675	24.1344	637
whz_001814	154	5.21623	187	5.48851	158	4.93573	148	5.00177	151	5.27799	155	5.14298	97	3.62521	98	3.42763	85	3.22824	173	6.47568	257	8.52888	209	7.59596	138	5.05963	151	6.08971	118	4.64226	169	6.29805	177	7.83959	167	7.80284	134	5.77433	146	5.74771	131	5.94322	177	8.25694	172	8.09589	196	8.09204	137
whz_001817	15	0.59291	35	1.19879	31	1.1301	31	1.2226	27	1.10133	50	1.93604	29	1.2648	64	2.61222	21	0.930739	25	1.09205	30	1.16183	29	1.22997	27	1.15522	23	1.08245	14	0.642742	43	1.87003	30	1.55061	31	1.69028	84	4.22413	77	3.53748	90	4.7649	24	1.30653	13	0.71407	31	1.49357	22
whz_001818	167	5.58287	228	6.60469	225	6.93716	149	4.96997	147	5.07124	190	6.22217	121	4.46326	122	4.21146	115	4.31072	154	5.68938	194	6.35427	185	6.6361	140	5.06609	139	5.53273	155	6.01844	945	34.7581	792	34.6218	728	33.5717	388	16.5019	399	15.5031	352	15.7615	547	25.1848	547	25.4114	674	27.4642	385
whz_001819	46	1.76286	57	1.89283	45	1.59049	29	1.10888	12	0.474567	16	0.600658	75	3.17138	91	3.60109	93	3.99627	38	1.60934	47	1.76474	25	1.02802	8	0.33186	10	0.456293	19	0.845717	574	24.2023	504	25.2566	497	26.2735	596	29.0581	662	29.4866	573	29.4123	521	27.4984	527	28.0654	590	27.56	508
whz_001821	2218	101.492	2389	94.7242	2311	97.5273	1489	67.9812	1456	68.7519	1550	69.4779	2011	101.533	2261	106.832	2107	108.104	1223	61.844	1326	59.4476	1221	59.9493	1703	84.3503	1428	77.8	1516	80.5709	6212	312.74	5038	301.446	4967	313.518	4814	280.243	5251	279.264	4679	286.771	6191	390.156	6000	381.522	7036	392.428	6292
whz_001822	1035	20.3426	1121	19.0919	1120	20.3022	962	18.8655	924	18.741	992	19.0996	1047	22.7059	1190	24.1515	1079	23.7793	1031	22.3938	1076	20.7205	1067	22.5025	985	20.9559	854	19.9851	950	21.6871	558	12.0666	442	11.3598	423	11.4685	338	8.45168	505	11.5362	382	10.0564	387	10.4758	350	9.55947	410	9.82236	385
whz_001832	18	0.559473	18	0.484792	15	0.429988	1	0.0310122	15	0.48112	8	0.243581	14	0.480132	20	0.641901	12	0.418214	8	0.274789	6	0.182718	3	0.100052	7	0.235509	9	0.333067	7	0.252706	87	2.97515	56	2.27603	49	2.10089	68	2.68891	77	2.78165	63	2.62277	57	2.44001	60	2.59154	75	2.84141	64
whz_001838	9	1.30924	6	0.75632	9	1.20748	4	0.580582	15	2.25177	7	0.997522	2	0.321021	1	0.150214	1	0.163113	2	0.321522	4	0.570112	1	0.156091	2	0.314928	10	1.73205	20	3.37924	28	4.48145	39	7.41867	46	9.23072	29	5.36705	31	5.24137	27	5.26084	39	7.81361	54	10.9162	27	4.78748	44
whz_001843	152	7.84492	190	8.49719	168	7.99673	148	7.62137	119	6.33793	143	7.22983	94	5.35302	82	4.37009	79	4.57176	126	7.18652	155	7.8379	119	6.5901	183	10.2235	129	7.92717	115	6.89372	44	2.49851	72	4.85916	44	3.13255	33	2.1668	45	2.69937	40	2.76515	53	3.7673	55	3.94464	66	4.15198	49
whz_001845	17	1.23651	23	1.44961	15	1.00623	21	1.52403	12	0.900708	13	0.92627	18	1.44459	15	1.1266	15	1.22335	10	0.803805	10	0.71264	19	1.48286	9	0.708588	3	0.259808	10	0.844809	7	0.560182	10	0.951112	3	0.301002	4	0.370142	19	1.60623	10	0.97423	14	1.40244	22	2.22367	15	1.32986	6
whz_001847	31	1.78844	45	2.24958	55	2.92639	9	0.51806	0	0	3	0.169543	23	1.46408	32	1.90631	18	1.16438	7	0.446285	5	0.282621	5	0.309515	4	0.24979	2	0.13738	2	0.134015	94	5.96654	77	5.80879	61	4.85447	173	12.6975	185	12.4048	165	12.75	140	11.1237	121	9.70056	159	11.1808	154
whz_001848	124	4.11322	113	3.24799	109	3.3346	87	2.87942	143	4.89498	122	3.9643	132	4.83125	133	4.55557	122	4.53764	83	3.04257	108	3.50999	74	2.63385	52	1.8671	76	3.00163	64	2.46576	38	1.38684	29	1.25789	34	1.55575	42	1.77243	29	1.11806	34	1.51061	35	1.59896	23	1.0602	29	1.17253	33
whz_001850	65	2.15724	83	2.38693	72	2.20381	74	2.45043	59	2.02065	82	2.66591	79	2.89293	90	3.08431	70	2.60491	54	1.98053	63	2.04856	59	2.10105	43	1.54474	52	2.05481	47	1.81173	27	0.985897	15	0.650968	16	0.732495	12	0.506671	29	1.11863	36	1.6003	24	1.097	21	0.968509	26	1.05178	67
whz_001852	25	0.836631	28	0.811949	35	1.08024	38	1.26883	37	1.27777	29	0.95069	11	0.406174	19	0.656567	38	1.4259	18	0.665686	31	1.01643	24	0.861798	34	1.23162	21	0.836752	24	0.932859	22	0.810028	13	0.568881	0	0	14	0.59605	18	0.700119	15	0.672356	10	0.460897	15	0.697566	6	0.244744	10
whz_001855	54	1.79124	32	0.919785	69	2.1109	57	1.88652	60	2.05384	58	1.88467	49	1.79342	77	2.63744	50	1.85969	54	1.9795	62	2.015	52	1.85081	21	0.75402	31	1.22435	36	1.38699	43	1.56932	10	0.433754	24	1.09817	23	0.970617	8	0.308429	25	1.11074	31	1.41622	27	1.24458	23	0.929937	27
whz_001856	415	27.7328	465	26.9262	445	27.426	441	29.4042	362	24.9637	462	30.2436	525	38.7106	508	35.0542	488	36.5659	376	27.7674	387	25.3384	354	25.3833	260	18.8071	331	26.3364	318	24.6821	210	15.44	216	18.8748	197	18.1598	167	14.1978	180	13.9805	163	14.5897	159	14.6336	195	18.1084	186	15.1504	190
whz_001859	580	27.1993	746	30.3142	701	30.3184	1197	56.008	1002	48.4901	1122	51.543	811	41.964	956	46.2934	891	46.851	897	46.4864	962	44.2006	939	47.2493	761	38.6295	685	38.2476	678	36.9293	310	15.9947	243	14.9012	244	15.7841	327	19.5091	317	17.2781	300	18.8437	214	13.8214	179	11.665	243	13.89	256
whz_001862	36	12.8306	38	11.7356	45	14.7916	22	7.82335	28	10.2981	14	4.88786	17	6.68526	26	9.5686	24	9.59104	21	8.27115	19	6.63468	7	2.67696	26	10.0305	13	5.51658	8	3.31165	84	32.9387	67	31.225	58	28.5149	99	44.8889	97	40.181	94	44.873	84	41.2318	49	24.2683	46	19.9833	73
whz_001864	4	0.425558	9	0.829694	3	0.29436	9	0.955361	6	0.658727	4	0.416875	1	0.117388	8	0.878861	2	0.238583	12	1.41086	7	0.729659	6	0.684936	4	0.460641	8	1.01338	18	2.22424	11	1.28758	5	0.695589	3	0.440271	10	1.3535	9	1.11288	11	1.56749	11	1.61176	2	0.295685	15	1.94516	5
whz_001869	7	0.18572	9	0.206909	12	0.293629	0	0	1	0.0273788	3	0.0779701	4	0.117097	2	0.0547925	1	0.0297489	1	0.0293199	1	0.0259946	4	0.113873	0	0	0	0	3	0.0924468	56	1.63467	54	1.87343	31	1.13455	63	2.12648	47	1.44932	49	1.74129	48	1.75392	48	1.76971	56	1.81098	29
whz_001872	1441	27.5789	1851	30.697	1586	27.9945	1831	34.9644	1698	33.5355	1784	33.4467	1436	30.3244	1386	27.3909	1391	29.8504	1688	35.7016	1916	35.9278	1773	36.41	1640	33.975	1572	35.8218	1536	34.144	711	14.9715	669	16.7426	555	14.6523	558	13.5865	636	14.1473	564	14.4579	550	14.4972	645	17.1543	688	16.0497	615
whz_001876	0	0	3	0.0895161	0	0	0	0	0	0	0	0	0	0	1	0.0355578	0	0	0	0	0	0	0	0	0	0	0	0	0	0	20	0.757734	17	0.765484	19	0.902521	10	0.43809	11	0.440252	10	0.46123	10	0.474256	3	0.143557	6	0.251838	9
whz_001878	285	10.8766	354	11.7065	331	11.6502	255	9.7099	236	9.29428	284	10.6173	181	7.62172	186	7.32981	184	7.87367	347	14.6346	376	14.0592	429	17.5673	384	15.8629	367	16.6762	397	17.5975	120	5.03864	124	6.18805	113	5.94877	55	2.67037	67	2.97186	59	3.01588	103	5.41371	116	6.15186	171	7.95446	87
whz_001885	8	0.321972	18	0.627736	9	0.334063	1	0.0401563	10	0.41532	13	0.512529	10	0.444072	13	0.54026	14	0.631781	5	0.222383	8	0.315457	2	0.086369	7	0.304951	7	0.335436	9	0.420708	120	5.31364	82	4.31544	66	3.66414	84	4.30098	88	4.11639	67	3.61174	64	3.54746	69	3.85902	63	3.09054	99
whz_001887	201	6.5924	297	8.44074	236	7.13867	148	4.84323	123	4.16301	123	3.95184	162	5.86257	126	4.26726	139	5.11179	162	5.87172	254	8.16214	188	6.61615	148	5.25428	146	5.70142	182	6.93313	113	4.07764	110	4.71763	90	4.07183	83	3.46327	89	3.39268	79	3.47047	65	2.93609	71	3.23598	104	4.15764	90
whz_001891	11	2.78926	12	2.63666	17	3.9756	11	2.78301	6	1.57001	5	1.24197	8	2.23826	10	2.61835	4	1.13728	8	2.24176	3	0.745315	7	1.90456	0	0	8	2.41529	1	0.294514	14	3.90577	8	2.65259	6	2.09868	7	2.25816	8	2.35771	8	2.71706	2	0.69845	3	1.0571	9	2.78166	5
whz_001894	4	0.777611	9	1.51608	13	2.33079	1	0.193967	3	0.601837	1	0.190436	0	0	0	0	5	1.08989	5	1.07418	2	0.380939	11	2.29454	0	0	4	0.92586	4	0.903178	13	2.78054	16	4.0673	18	4.82697	7	1.73125	4	0.90379	2	0.52077	7	1.87417	10	2.70148	6	1.42174	9
whz_001896	6	0.724892	8	0.837507	1	0.111424	1	0.120545	5	0.623371	4	0.4734	1	0.133305	3	0.374261	6	0.8128	0	0	1	0.118371	0	0	1	0.130775	0	0	0	0	11	1.46217	16	2.5277	13	2.16653	17	2.61295	11	1.54461	14	2.2655	13	2.16309	13	2.18255	15	2.20891	3
whz_001899	17	3.00441	8	1.22511	10	1.62993	12	2.11601	3	0.547124	8	1.38499	14	2.73	8	1.45993	9	1.78346	10	1.95305	10	1.73154	2	0.379262	9	1.72169	5	1.05211	8	1.64214	27	5.24997	11	2.54206	25	6.09467	18	4.04709	20	4.10814	20	4.73428	26	6.32838	19	4.6662	18	3.87747	20
whz_001903	46	2.11544	49	1.95261	44	1.86618	46	2.1107	47	2.23046	48	2.16237	58	2.94304	57	2.70675	60	3.09389	28	1.42299	61	2.74849	63	3.10873	52	2.58851	58	3.1758	45	2.40362	247	12.4975	181	10.8844	238	15.098	228	13.3394	201	10.7434	209	12.8737	209	13.2372	202	12.909	268	15.0225	174
whz_001904	233	7.1554	270	7.18486	295	8.35522	275	8.42629	257	8.14453	276	8.30297	311	10.5381	287	9.10104	323	11.1222	245	8.31471	268	8.06372	224	7.38118	246	8.17743	215	7.86139	220	7.84714	341	11.5217	284	11.4046	252	10.6753	375	14.6511	366	13.0636	328	13.4917	277	11.7157	340	14.5096	319	11.9408	365
whz_001906	8	0.471712	15	0.766399	11	0.598189	0	0	3	0.182542	9	0.519848	1	0.0650599	3	0.182659	5	0.330574	1	0.0651614	6	0.346626	2	0.126537	5	0.319125	11	0.772259	0	0	20	1.29748	11	0.848133	21	1.70807	17	1.27525	12	0.822383	11	0.868748	6	0.487246	5	0.409692	8	0.574967	22
whz_001909	2	0.0723257	0	0	1	0.0333519	0	0	0	0	0	0	0	0	1	0.0373417	0	0	0	0	1	0.0354312	0	0	0	0	3	0.129172	1	0.0420023	25	0.994686	23	1.08761	26	1.29699	14	0.644097	10	0.420308	13	0.62968	10	0.498049	10	0.50253	26	1.14605	12
whz_001915	0	0	0	0	0	0	0	0	0	0	0	0	10	0.678018	5	0.317261	10	0.689012	0	0	0	0	0	0	0	0	0	0	0	0	14	0.946514	7	0.562468	6	0.508589	11	0.859941	7	0.499941	4	0.329223	10	0.846301	11	0.939308	15	1.1235	16
whz_001916	357	24.1844	429	25.1826	417	26.0532	448	30.281	393	27.4735	497	32.9814	319	23.8442	304	21.2653	288	21.8761	408	30.5443	417	27.6774	413	30.0204	356	26.1048	351	28.3111	390	30.6861	222	16.5464	236	20.9056	165	15.4188	135	11.6348	147	11.5741	131	11.8864	151	14.0881	153	14.4032	158	13.0464	170
whz_001917	688	25.2357	763	24.2509	759	25.6759	529	19.3601	463	17.5252	467	16.7799	520	21.0453	598	22.6495	521	21.4277	360	14.5926	439	15.7766	423	16.6482	446	17.7078	483	21.0939	442	18.8304	2058	83.0529	1795	86.0944	1754	88.7475	2354	109.848	2515	107.219	2256	110.836	2246	113.461	2176	110.914	2534	113.292	2773
whz_001918	80	4.9973	89	4.8174	85	4.89692	103	6.41962	90	5.80154	112	6.85347	79	5.44501	67	4.32167	65	4.55271	76	5.24641	93	5.69182	99	6.63561	76	5.13882	81	6.0244	58	4.20809	27	1.85564	61	4.98264	41	3.53289	30	2.38412	41	2.9767	26	2.17537	40	3.44124	37	3.21179	43	3.27401	33
whz_001920	12	0.45769	26	0.859291	35	1.23117	18	0.684997	31	1.22013	24	0.896702	14	0.589175	17	0.669531	18	0.769792	14	0.590094	15	0.560537	9	0.368326	10	0.412852	5	0.227061	12	0.531597	22	0.923201	30	1.49622	17	0.894416	9	0.43671	24	1.06391	20	1.02173	15	0.787936	17	0.901029	15	0.697344	24
whz_001922	0	0	0	0	1	0.0409172	0	0	0	0	1	0.0434605	0	0	0	0	0	0	0	0	0	0	1	0.0476045	0	0	0	0	0	0	7	0.341688	7	0.406097	9	0.550796	11	0.62087	10	0.515648	10	0.59424	12	0.733227	9	0.554869	17	0.919311	13
whz_001924	1830	61.2734	2253	65.367	2002	61.822	1401	46.8042	1441	49.7897	1450	47.5593	1522	56.2291	1698	58.707	1453	54.5503	1962	72.5977	2363	77.5188	2038	73.2192	1761	63.824	1478	58.9221	1543	60.0064	889	32.7496	718	31.4361	707	32.6543	605	25.7713	681	26.5017	573	25.6974	715	32.9713	668	31.0811	707	28.854	568
whz_001925	165	11.084	249	14.494	177	10.9659	86	5.76418	77	5.33776	80	5.26441	177	13.1193	185	12.8326	188	14.1606	113	8.38869	124	8.16126	111	8.00084	126	9.16193	109	8.71811	117	9.12871	831	61.4182	641	56.306	640	59.3052	1413	120.758	1491	116.412	1373	123.537	1012	93.6274	1030	96.1501	1172	95.9635	1098
whz_001927	12	0.501195	12	0.434293	6	0.231118	18	0.750108	20	0.862006	20	0.81828	6	0.276504	18	0.776299	15	0.702469	10	0.46156	13	0.531975	9	0.403336	8	0.361675	4	0.198915	5	0.242553	24	1.10286	6	0.327688	11	0.63375	4	0.212542	5	0.242717	3	0.167826	4	0.230088	4	0.232159	8	0.407269	5
whz_001931	578	11.5804	699	12.1352	574	10.6063	287	5.73724	325	6.71945	311	6.10383	325	7.18462	244	5.04796	294	6.6047	322	7.12941	318	6.2423	287	6.16988	296	6.41934	319	7.60972	330	7.67927	638	14.0637	521	13.6495	501	13.8463	799	20.3658	794	18.4893	741	19.8851	607	16.7492	572	15.9254	575	14.042	624
whz_001932	408	12.4699	514	13.6127	547	15.4188	542	16.5283	466	14.6975	488	14.6107	576	19.4246	633	19.9774	599	20.5278	632	21.3464	639	19.135	694	22.7595	579	19.1552	465	16.9215	441	15.655	1346	45.2618	1148	45.8806	1011	42.6241	920	35.7727	1006	35.7361	844	34.551	1272	53.5427	1261	53.5573	1452	54.0924	955
whz_001933	463	15.8499	519	15.3954	506	15.9755	421	14.3799	537	18.9704	462	15.493	407	15.3733	552	19.5127	459	17.6186	453	17.1375	557	18.6821	553	20.3129	449	16.6378	446	18.1788	446	17.7334	211	7.94717	198	8.8633	208	9.82223	153	6.66344	172	6.84354	150	6.87784	161	7.5907	195	9.27643	182	7.59423	185
whz_001934	18	0.919389	51	2.25722	40	1.88428	13	0.662515	11	0.579795	11	0.550384	20	1.12715	20	1.05484	15	0.85907	21	1.18536	18	0.900786	28	1.53456	28	1.54806	34	2.06771	10	0.59325	44	2.47265	42	2.80517	43	3.02967	52	3.37902	55	3.26509	47	3.21542	62	4.36142	33	2.34229	84	5.22964	62
whz_001937	4	0.193086	2	0.0836561	5	0.222597	5	0.240817	0	0	0	0	5	0.26631	5	0.249226	0	0	0	0	6	0.283769	2	0.103591	6	0.313506	1	0.0574744	9	0.504597	21	1.11531	23	1.45179	11	0.73246	7	0.429882	16	0.89767	15	0.969832	12	0.797778	6	0.402478	13	0.764893	16
whz_001938	19	1.44591	31	2.04422	22	1.54408	14	1.06302	20	1.57063	21	1.56551	107	8.98459	97	7.6224	98	8.3623	54	4.54136	53	3.95173	44	3.59287	74	6.09571	48	4.34924	45	3.97752	30	2.51185	22	2.18925	19	1.99454	15	1.45225	33	2.91882	21	2.14053	20	2.09618	20	2.11504	34	3.15379	12
whz_001939	668	16.5205	817	17.5083	772	17.6085	680	16.7796	561	14.3174	663	16.0623	648	17.6826	659	16.8292	654	18.1357	632	17.2729	702	17.0101	617	16.3731	667	17.8557	648	19.0811	596	17.12	459	12.4894	352	11.3834	398	13.5778	271	8.5266	362	10.4054	309	10.2357	292	9.94577	249	8.55747	306	9.2243	231
whz_001940	4	0.0919755	5	0.0996228	1	0.0212066	0	0	2	0.0474567	5	0.112623	3	0.076113	1	0.0237434	2	0.0515648	3	0.0762318	4	0.0901145	3	0.0740173	0	0	3	0.0821328	4	0.106827	18	0.455373	17	0.511146	13	0.41234	17	0.497303	14	0.37415	27	0.831553	16	0.506689	17	0.543201	18	0.504487	6
whz_001942	4	0.0847742	1	0.0183646	1	0.0195462	2	0.0422922	0	0	0	0	2	0.0467692	2	0.0437689	2	0.0475275	5	0.117105	3	0.0622942	2	0.0454814	1	0.0229407	0	0	1	0.0246158	8	0.186542	2	0.0554265	4	0.11694	5	0.134814	14	0.344856	7	0.198708	3	0.0875658	4	0.117805	2	0.0516654	7
whz_001943	97	2.07705	83	1.54003	114	2.25132	88	1.88011	59	1.30371	75	1.57319	52	1.22858	34	0.75177	41	0.984395	41	0.9702	52	1.09094	45	1.03392	53	1.22844	55	1.40223	54	1.34301	110	2.59149	111	3.108	93	2.74699	115	3.1328	149	3.70823	87	2.49521	128	3.7748	123	3.65999	143	3.7323	113
whz_001950	10	0.518617	7	0.314573	6	0.286983	42	2.17331	25	1.33796	22	1.11768	9	0.515009	18	0.963941	17	0.988568	6	0.343875	9	0.457311	11	0.612124	18	1.01047	3	0.185247	14	0.843306	14	0.798836	2	0.135631	8	0.572317	8	0.527833	19	1.14526	8	0.555713	3	0.214278	3	0.216206	5	0.316069	12
whz_001952	74	9.64901	80	9.03894	75	9.01925	33	4.2933	38	5.11317	61	7.79162	72	10.3588	61	8.2132	74	10.8192	66	9.51039	88	11.2423	57	7.97491	33	4.65767	44	6.83104	20	3.02895	475	68.144	368	62.7455	329	59.1762	655	108.656	670	101.539	593	103.567	622	111.699	666	120.677	794	126.194	589
whz_001961	5	0.243003	8	0.336906	2	0.0896459	5	0.242459	0	0	8	0.380872	1	0.0536251	1	0.050185	1	0.0544946	3	0.161126	1	0.0476173	4	0.208594	1	0.0526073	7	0.405064	5	0.282243	13	0.695134	15	0.953273	6	0.402248	10	0.618305	7	0.395408	8	0.52077	11	0.736282	11	0.742908	14	0.829347	16
whz_001965	51	2.0813	57	2.01565	51	1.91952	41	1.66945	50	2.10566	46	1.83894	61	2.74675	47	1.98058	38	1.73883	50	2.25495	63	2.51899	44	1.92671	60	2.65044	47	2.28373	37	1.75378	105	4.71451	102	5.44312	105	5.91089	108	5.60722	129	6.1187	125	6.83263	111	6.23873	93	5.27408	83	4.12865	103
whz_001966	3	0.14141	2	0.0816892	1	0.0434727	0	0	1	0.0486422	5	0.230874	2	0.104019	3	0.146019	4	0.211412	0	0	0	0	0	0	4	0.20409	0	0	2	0.109496	17	0.881638	10	0.616371	25	1.62554	34	2.03891	51	2.79405	36	2.27287	25	1.62296	38	2.4891	22	1.264	12
whz_001967	428	12.5894	493	12.5656	516	13.9981	286	8.39369	304	9.22761	285	8.21206	174	5.64723	148	4.49525	152	5.0132	315	10.2394	308	8.87634	285	8.99509	338	10.7617	326	11.4172	321	10.9667	281	9.0939	254	9.76963	171	6.93836	266	9.95411	247	8.44429	277	10.9133	217	8.79083	251	10.2597	284	10.1823	200
whz_001969	3812	94.9712	4154	89.6772	4163	95.6541	3654	90.8309	3686	94.7653	3709	90.5196	3943	108.391	4178	107.483	3790	105.874	3895	107.238	4538	110.771	4303	115.03	4209	113.507	3591	106.522	3638	105.272	1726	47.3111	1329	43.296	1231	42.3055	1305	41.3628	1523	44.1006	1277	42.6132	1503	51.5712	1412	48.8848	1539	46.7351	1126
whz_001970	14	0.470231	15	0.436567	13	0.402702	8	0.268101	10	0.346608	3	0.0987077	13	0.481784	28	0.971119	37	1.39346	29	1.07643	37	1.21761	28	1.00912	34	1.23613	23	0.919801	22	0.858255	42	1.55208	52	2.28386	44	2.03862	36	1.53832	62	2.42036	42	1.8895	34	1.57279	32	1.49359	50	2.047	57
whz_001973	183	37.6281	260	46.3246	227	43.0473	68	13.9507	52	11.0337	49	9.86971	105	23.8219	114	24.2046	105	24.2082	70	15.9061	76	15.3108	71	15.6646	63	14.0219	68	16.6477	65	15.5234	367	83.0254	292	78.5106	211	59.8473	354	92.603	415	99.178	326	89.7828	349	98.8317	384	109.722	481	120.551	443
whz_001974	9	1.23108	2	0.237055	9	1.13539	0	0	4	0.564623	5	0.669978	0	0	0	0	1	0.153375	14	2.11629	30	4.02057	23	3.37576	31	4.58996	26	4.23448	26	4.13074	7	1.05348	11	1.96752	13	2.45294	1	0.174022	8	1.27186	10	1.83213	13	2.44904	13	2.47108	11	1.83401	11
whz_001977	443	12.443	545	13.2646	478	12.3824	401	11.238	352	10.2028	421	11.5837	383	11.8698	385	11.1664	344	10.834	325	10.088	320	8.80629	298	8.98124	227	6.9016	294	9.8322	234	7.63391	671	20.736	577	21.1924	508	19.6827	896	32.0176	948	30.9481	802	30.1723	555	21.4695	544	21.2334	648	22.1851	647
whz_001978	111	7.39457	158	9.1206	148	9.09305	103	6.84626	62	4.26223	105	6.85214	68	4.99833	80	5.50315	53	3.95892	62	4.56441	66	4.30781	96	6.86216	70	5.04768	96	7.61455	80	6.19	242	17.7373	205	17.8578	165	15.1626	370	31.3583	457	35.3844	349	31.1408	385	35.3232	398	36.8445	423	34.3476	385
whz_001979	451	7.37333	463	6.55911	454	6.84544	490	7.99299	471	7.94627	520	8.32794	420	7.57639	479	8.08638	408	7.47925	397	7.17267	462	7.40034	429	7.52566	392	6.93709	322	6.26796	331	6.2853	257	4.62278	155	3.31362	179	4.03683	73	1.51834	81	1.53914	63	1.37956	127	2.85957	81	1.84023	145	2.88949	103
whz_001980	12	1.39463	14	1.40988	13	1.39341	24	2.78301	16	1.9189	16	1.82156	20	2.56468	15	1.80011	21	2.73658	29	3.72459	32	3.64376	19	2.36936	40	5.032	27	3.73615	25	3.37464	10	1.27868	27	4.10322	13	2.08411	18	2.6614	3	0.405232	17	2.64631	15	2.40092	13	2.09952	16	2.26654	14
whz_001985	242	15.3561	369	20.2893	284	16.6204	678	42.926	599	39.2236	601	37.3582	272	19.0441	263	17.2327	268	19.0682	192	13.4639	243	15.1076	203	13.8217	329	22.5977	295	22.288	283	20.8575	573	40.004	525	43.562	442	38.689	180	14.5311	237	17.4791	182	15.4686	170	14.8567	198	17.4594	225	17.4026	276
whz_001990	165	12.8931	234	15.844	225	16.2149	163	12.7083	218	17.5786	197	15.0795	162	13.9673	177	14.2816	155	13.5805	143	12.3484	170	13.015	173	14.505	149	12.6027	100	9.30371	129	11.7078	348	29.9182	322	32.9013	262	28.2406	156	15.5081	157	14.2586	154	16.1179	258	27.7653	296	32.1414	306	29.1447	281
whz_001991	695	16.2961	737	14.9742	718	15.5268	480	11.2297	461	11.1547	453	10.4051	497	12.8583	601	14.5514	510	13.4085	470	12.1787	560	12.865	503	12.6552	435	11.0406	359	10.0225	404	11.0025	1419	36.6071	1162	35.6279	1088	35.1908	1349	40.2413	1602	43.6584	1357	42.6181	1127	36.3943	1057	34.4409	1286	36.7542	1243
whz_001992	1108	136.958	1301	139.349	1216	138.625	919	113.342	836	106.638	888	107.525	959	130.796	1074	137.083	929	128.758	954	130.317	949	114.931	907	120.297	938	125.503	788	115.973	864	124.043	1843	250.644	1601	258.776	1406	239.737	1818	285.893	1994	286.47	1780	294.702	1929	328.39	1967	337.873	2196	330.862	2058
whz_001997	519	17.1272	574	16.4138	544	16.5568	374	12.3145	405	13.7921	426	13.7713	353	12.8535	430	14.6528	419	15.504	371	13.53	452	14.6144	418	14.8012	361	12.8953	364	14.3023	332	12.7253	599	21.7485	501	21.6193	482	21.9415	655	27.4993	707	27.1172	568	25.1063	598	27.1788	569	26.0935	652	26.2261	591
whz_001998	0	0	0	0	1	0.0318098	0	0	0	0	0	0	0	0	0	0	0	0	3	0.114348	0	0	0	0	0	0	0	0	0	0	28	1.06254	38	1.71384	35	1.66522	43	1.88683	72	2.8863	52	2.40226	4	0.190008	2	0.095859	13	0.546528	3
whz_001999	8621	383.804	10623	409.804	9641	395.852	9069	402.845	9231	424.088	9186	400.613	8150	400.346	8553	393.19	7911	394.907	8520	419.175	9613	419.309	8487	405.421	9920	478.044	9454	501.131	9971	515.587	4075	199.601	3615	210.448	3210	197.132	1675	94.8697	1911	98.8823	1602	95.5276	2210	135.505	2349	145.323	2595	140.817	1717
whz_002000	92	3.13107	150	4.42357	118	3.70378	112	3.8032	95	3.33644	107	3.56727	108	4.05559	142	4.99028	95	3.62526	103	3.87387	106	3.53454	124	4.52821	126	4.64172	110	4.45739	90	3.55761	211	7.90079	214	9.52363	189	8.87293	270	11.6904	295	11.669	274	12.4902	201	9.42129	192	9.08042	220	9.12627	290
whz_002003	284	16.6084	258	13.0739	267	14.4005	267	15.5793	298	17.9838	306	17.5298	147	9.48534	175	10.5677	141	9.2457	182	11.7621	181	10.3708	161	10.1027	199	12.597	218	15.1792	234	15.8941	104	6.69154	59	4.51175	70	5.64687	70	5.20796	67	4.55397	67	5.24805	64	5.15465	65	5.2823	92	6.55788	82
whz_002006	1783	144.974	2195	154.65	2151	161.301	1194	96.8656	1172	98.3381	1272	101.315	1186	106.402	1171	98.3168	1150	104.845	957	85.9912	1167	92.9679	980	85.4998	1175	103.414	1144	110.751	1134	107.094	1519	135.888	1295	137.687	1171	131.34	2458	254.262	2656	250.999	2340	254.841	1246	139.53	1087	122.82	1251	123.983	1743
whz_002007	56	2.69106	51	2.12364	62	2.7478	62	2.97271	67	3.3225	58	2.7303	56	2.96926	65	3.22537	65	3.50235	56	2.9739	71	3.34284	61	3.14532	61	3.17299	48	2.74637	49	2.7349	114	6.0273	87	5.46686	81	5.36933	234	14.3058	232	12.9577	212	13.6454	197	13.038	137	9.14861	171	10.0161	148
whz_002014	0	0	0	0	0	0	0	0	0	0	0	0	0	0	0	0	1	0.352612	0	0	0	0	0	0	0	0	0	0	0	0	11	3.80594	4	1.64486	7	3.03658	10	4.0008	19	6.94457	17	7.16059	13	5.63039	26	11.3621	34	13.0326	11
whz_002019	130	3.19169	133	2.82947	146	3.30589	254	6.22209	227	5.75119	238	5.72401	225	6.09516	269	6.81963	223	6.13893	184	4.99227	164	3.94497	204	5.37411	186	4.94303	183	5.34947	161	4.59107	177	4.78116	178	5.71453	140	4.74138	162	5.06002	176	5.02221	166	5.45882	157	5.30867	158	5.39056	157	4.69832	161
whz_002021	127	6.25762	153	6.53241	137	6.22564	73	3.58884	74	3.76264	75	3.62004	80	4.34932	48	2.44218	41	2.26517	29	1.57909	38	1.83447	19	1.00452	48	2.56006	43	2.52265	44	2.51808	124	6.72218	92	5.92757	71	4.82574	20	1.25371	21	1.20262	9	0.593966	17	1.15362	27	1.84871	43	2.5825	13
whz_002022	165	3.8717	229	4.65618	173	3.74388	81	1.8964	102	2.46986	107	2.45951	116	3.00332	110	2.66527	90	2.36794	115	2.98208	123	2.82778	94	2.36671	103	2.61613	104	2.90559	85	2.31658	252	6.50581	239	7.3333	254	8.22151	396	11.8215	416	11.3453	397	12.4773	315	10.1798	289	9.42357	322	9.20957	318
whz_002023	174	3.6695	165	3.01521	200	3.88996	160	3.36669	112	2.43742	109	2.2518	145	3.37404	148	3.22292	113	2.67206	71	1.6547	69	1.4257	61	1.38034	194	4.42856	220	5.52412	194	4.75193	156	3.61964	110	3.03343	136	3.95636	124	3.32689	116	2.84329	117	3.30489	98	2.84638	88	2.57893	70	1.79937	79
whz_002025	104	3.39019	121	3.41785	109	3.27699	81	2.63452	84	2.8257	97	3.09749	54	1.94227	72	2.42357	53	1.93722	53	1.90928	65	2.076	46	1.60897	96	3.3874	108	4.19178	97	3.6726	76	2.72576	48	2.04605	51	2.2933	59	2.44683	69	2.61424	57	2.48874	40	1.79581	35	1.58547	45	1.78801	49
whz_002027	591	13.1237	644	12.3917	600	12.2879	462	10.2362	491	11.2514	505	10.9852	605	14.8235	644	14.7668	609	15.1634	553	13.5705	640	13.9242	566	13.4861	509	12.2346	460	12.1621	523	13.489	1159	28.3162	971	28.195	807	24.7197	1123	31.7255	1137	29.345	1059	31.4977	1244	38.0451	1161	35.8262	1354	36.6482	1292
whz_002035	145	6.61605	178	7.03765	160	6.73301	142	6.46465	148	6.96864	148	6.61515	61	3.07105	100	4.71153	84	4.29755	150	7.56354	137	6.12455	115	5.63026	136	6.71697	118	6.41056	112	5.93553	73	3.66469	45	2.68489	51	3.20997	37	2.1478	38	2.01521	18	1.10006	36	2.26226	61	3.86777	65	3.61501	44
whz_002036	2	0.184879	9	0.720901	7	0.596778	27	2.49027	12	1.1447	13	1.17719	7	0.713971	9	0.859074	2	0.207299	1	0.102155	5	0.452845	3	0.297562	9	0.90054	4	0.440251	5	0.536831	2	0.203409	6	0.725257	0	0	7	0.823218	4	0.429756	1	0.123814	0	0	4	0.513827	10	1.12674	12
whz_002038	9	0.824823	2	0.158827	17	1.4369	0	0	2	0.189149	4	0.359108	6	0.60673	1	0.0946345	9	0.924851	7	0.708956	3	0.269378	2	0.196675	3	0.297607	4	0.436477	6	0.638676	22	2.21832	12	1.43808	15	1.89631	13	1.51573	9	0.958663	9	1.10478	6	0.757319	3	0.382067	22	2.45757	10
whz_002040	141	4.99755	159	4.88328	187	6.11276	141	4.98635	121	4.42566	135	4.68725	89	3.48059	116	4.24548	132	5.24593	133	5.20946	106	3.681	112	4.25947	113	4.33531	95	4.00908	105	4.32253	85	3.31467	49	2.271	58	2.83574	29	1.30766	45	1.85377	40	1.89894	42	2.0502	65	3.20148	48	2.07369	33
whz_002042	1009	42.6699	1169	42.8373	1111	43.3314	580	24.4729	537	23.4347	712	29.4956	596	27.8101	627	27.3798	590	27.9765	649	30.3304	717	29.7079	661	29.9938	632	28.9302	581	29.2543	651	31.9759	789	36.7105	749	41.4187	650	37.9179	910	48.959	1062	52.1988	912	51.6582	801	46.6522	810	47.6009	937	48.2988	767
whz_002046	20	0.617746	50	1.33822	34	0.968538	18	0.554726	27	0.860595	40	1.21028	25	0.852012	36	1.14819	18	0.623395	8	0.273069	16	0.484197	25	0.828552	35	1.17018	24	0.882621	46	1.65024	49	1.66517	25	1.00973	31	1.32081	19	0.74661	26	0.93338	13	0.53782	26	1.10602	14	0.600907	17	0.640021	27
whz_002051	433	10.0938	518	10.4634	445	9.56722	344	8.00115	382	9.18938	439	10.0249	442	11.3688	451	10.8561	456	11.9191	363	9.35142	410	9.36428	418	10.4555	272	6.86342	280	7.77157	307	8.31222	191	4.89874	204	6.21844	184	5.91679	142	4.2113	140	3.79316	149	4.6523	178	5.71475	195	6.31687	218	6.19427	117
whz_002052	2930	100.571	3344	99.4603	3122	98.8321	3854	131.991	3329	117.917	3736	125.621	3022	114.453	3176	112.569	2848	109.612	2978	112.963	3393	114.107	3002	110.565	3254	120.901	2883	117.824	3089	123.15	1507	56.9119	1295	58.1247	1259	59.6119	929	40.5679	1061	42.328	860	39.5384	1060	50.1097	1089	51.9439	1342	56.1468	1078
whz_002055	766	40.1152	928	42.1119	899	43.4208	329	17.191	336	18.1583	359	18.4171	380	21.9578	397	21.4685	389	22.8423	191	11.0539	260	13.3406	200	11.2385	302	17.1195	253	15.7755	243	14.7808	1059	61.0182	899	61.5635	846	61.1154	1297	86.4133	1400	85.2145	1247	87.4703	1557	112.3	1531	111.418	1714	109.41	1543
whz_002064	12	0.692921	17	0.850605	8	0.42604	8	0.460912	3	0.178763	6	0.339391	8	0.509704	3	0.178877	7	0.453222	7	0.446687	10	0.56575	10	0.619587	9	0.562534	4	0.275008	3	0.201203	21	1.33415	14	1.05709	14	1.11514	17	1.24885	22	1.47649	22	1.70153	28	2.22674	13	1.04315	30	2.11149	26
whz_002066	319	15.718	334	14.2603	378	17.1773	397	19.5174	344	17.4912	406	19.5965	330	17.9409	324	16.4847	326	18.0108	341	18.5679	347	16.7516	387	20.4605	286	15.2537	302	17.7172	252	14.4217	194	10.517	190	12.2417	145	9.85538	151	9.46548	251	14.3742	156	10.2954	120	8.14321	103	7.05249	121	7.26702	214
whz_002068	42	1.38531	67	1.91491	61	1.8556	26	0.85565	39	1.32744	35	1.13087	75	2.7295	70	2.38411	58	2.14504	31	1.12996	43	1.38959	37	1.30948	38	1.3567	28	1.09961	34	1.30253	279	10.1247	214	9.22984	200	9.0997	400	16.7848	457	17.5194	337	14.8881	367	16.6714	382	17.5089	385	15.4783	351
whz_002071	982	55.8	1130	55.6387	978	51.253	755	42.8051	718	42.1019	782	43.5287	876	54.9227	906	53.1596	827	52.6913	739	46.4055	847	47.1551	713	43.4722	595	36.5968	611	41.3377	608	40.127	1171	73.2086	999	74.2287	906	71.0151	1136	82.1223	1251	82.62	1045	79.5339	1032	80.7628	1033	81.5685	1179	81.6586	1246
whz_002075	803	13.9796	868	13.0941	936	15.0284	1059	18.395	983	17.6599	1173	20.0043	901	17.3073	911	16.3768	877	17.1194	736	14.1599	800	13.6456	679	12.6838	925	17.4311	865	17.9299	885	17.895	1854	35.5117	1671	38.0399	1559	37.4391	1906	42.2145	2206	44.6365	1834	42.7653	1998	47.9053	1976	47.8041	2242	47.5752	2148
whz_002079	3836	133.745	4476	135.228	4315	138.751	3852	134.002	3774	135.786	3986	136.139	2585	99.4454	2683	96.5941	2455	95.9756	1664	64.1143	1808	61.7617	1712	64.0475	3082	116.315	2883	119.681	2867	116.101	1546	59.305	1247	56.8524	1286	61.85	767	34.0215	779	31.5676	685	31.9892	881	42.3042	996	48.2567	976	41.4776	716
whz_002080	23	0.464437	19	0.332452	25	0.465583	4	0.0805907	5	0.10419	7	0.138466	11	0.245085	6	0.125107	4	0.090567	39	0.870295	33	0.652883	31	0.671677	52	1.1366	44	1.05788	53	1.24304	61	1.35523	62	1.6371	58	1.61558	52	1.33587	60	1.40817	50	1.35233	66	1.83549	66	1.85201	67	1.64907	12
whz_002083	0	0	3	0.054269	0	0	0	0	0	0	0	0	0	0	0	0	0	0	0	0	0	0	0	0	0	0	0	0	0	0	10	0.229687	6	0.163791	5	0.143987	11	0.292151	15	0.363957	9	0.251658	3	0.086255	3	0.0870312	9	0.229014	8
whz_002085	23	2.06655	36	2.80283	32	2.65171	31	2.77911	16	1.48352	16	1.40827	22	2.18105	25	2.31947	32	3.22388	15	1.4894	13	1.14442	20	1.92818	12	1.16709	17	1.81865	18	1.87846	43	4.25079	59	6.93192	39	4.83374	52	5.94404	49	5.11705	45	5.41557	45	5.56852	46	5.74349	48	5.25684	56
whz_002086	4767	51.1742	5379	50.0361	5180	51.2854	3623	38.8061	3814	42.2514	4171	43.8624	5104	60.4564	5609	62.176	4919	59.2098	4110	48.7585	4638	48.7819	4416	50.8668	4286	49.8037	3923	50.1426	3882	48.403	10743	126.886	9458	132.767	8467	125.382	12534	171.181	13684	170.736	11607	166.894	7962	117.716	7912	118.03	8699	113.826	8634
whz_002093	1980	46.4264	2354	47.8281	2242	48.4835	2225	52.0543	2179	52.7245	2376	54.575	3074	79.5298	3322	80.4324	3099	81.4766	2224	57.6286	2637	60.5805	2421	60.9109	2128	54.0102	2036	56.8409	1888	51.4177	1468	37.8712	1220	37.4062	1138	36.808	837	24.9681	897	24.4454	776	24.3711	874	28.2242	825	26.8815	913	26.0938	932
whz_002098	6578	931.562	7907	970.301	6957	908.653	5746	811.913	5704	833.59	6160	854.566	2301	359.551	2218	324.348	2308	366.492	3844	601.595	4176	579.43	3770	572.874	4199	643.677	3717	626.749	4068	669.129	2543	396.23	2116	391.848	1955	381.914	2560	461.231	2919	480.46	2533	480.471	2206	430.262	2341	460.701	2665	460.025	2424
whz_002100	73	26.4585	129	40.5144	83	27.7446	73	26.3993	77	28.7998	83	29.4692	20	7.99832	19	7.11096	13	5.2832	36	14.4194	31	11.0085	21	8.16699	28	10.9851	21	9.06244	26	10.9453	82	32.6994	72	34.1239	54	26.9983	107	49.3386	95	40.0195	109	52.9156	59	29.4513	60	30.22	55	24.2981	52
whz_002101	972	20.7441	1313	24.2811	1131	22.2612	959	20.4208	786	17.3103	876	18.3138	665	15.6594	723	15.933	721	17.2534	812	19.1508	1025	21.4326	890	20.3806	791	18.2729	749	19.0323	787	19.508	1800	42.2652	1684	46.9952	1478	43.5113	2809	76.2675	3118	77.3408	2771	79.2096	2325	68.3376	2404	71.2954	2551	66.3596	2540
whz_002102	68	3.57867	57	2.59935	68	3.3005	59	3.09807	46	2.49819	52	2.68079	39	2.26466	63	3.42361	43	2.53742	45	2.61715	47	2.42344	38	2.14583	29	1.65202	30	1.87982	34	2.07827	105	6.07974	82	5.643	84	6.09807	89	5.95886	92	5.62737	87	6.13262	69	5.00116	73	5.3387	81	5.19593	52
whz_002104	1368	67.4049	1644	70.1914	1405	63.8469	1653	81.2651	1587	80.6933	1614	77.9033	1244	67.6319	1386	70.518	1316	72.7063	1267	68.9898	1306	63.048	1257	66.4569	1243	66.2949	1233	72.3355	1185	67.8164	898	48.6816	774	49.8689	677	46.0144	554	34.7276	689	39.4575	594	39.2018	433	29.3834	503	34.4408	492	29.5486	501
whz_002105	531	140.186	549	125.591	545	132.698	678	178.594	580	158.013	579	149.739	395	115.062	536	146.119	458	135.577	486	141.791	526	136.056	463	131.157	583	166.603	503	158.111	495	151.784	336	97.5961	296	102.185	273	99.4198	235	78.9293	233	71.4943	211	74.6116	186	67.6289	191	70.0718	191	61.4623	201
whz_002106	5	0.108002	4	0.074868	7	0.139449	8	0.172415	16	0.356644	10	0.211596	27	0.643501	27	0.60222	12	0.290638	8	0.190965	7	0.148143	7	0.16224	29	0.67805	17	0.437212	13	0.326147	29	0.689193	19	0.536657	28	0.834292	13	0.357243	9	0.225948	21	0.607565	9	0.267739	14	0.420231	15	0.394927	14
whz_002108	718	30.3437	826	30.2483	751	29.2713	657	27.7036	613	26.7338	666	27.5718	789	36.7915	807	35.2168	763	36.156	660	30.8242	683	28.2806	632	28.659	542	24.7941	522	26.2663	558	27.3898	995	46.2648	831	45.9229	842	49.0859	1148	61.7229	1178	57.8622	1003	56.7753	788	45.8649	807	47.3934	846	43.5793	902
whz_002109	1006	44.3864	1110	42.4377	1075	43.744	448	19.7222	375	17.0741	474	20.4869	604	29.4045	718	32.712	606	29.9803	645	31.4496	746	32.2488	620	29.3524	569	27.1749	526	27.6325	479	24.547	878	42.6216	797	45.9826	743	45.2211	1108	62.1945	1182	60.6142	1042	61.5791	732	44.4808	738	45.2489	763	41.0338	1222
whz_002113	2	0.173856	1	0.0753245	3	0.240513	0	0	0	0	0	0	0	0	0	0	2	0.19494	0	0	0	0	0	0	1	0.0940944	2	0.207001	1	0.100965	11	1.05205	16	1.81871	5	0.599557	4	0.442364	11	1.11137	11	1.28076	17	2.03525	6	0.724788	6	0.635736	7
whz_002122	1955	103.566	2473	113.52	2331	113.887	454	23.9968	422	23.0696	516	26.7774	1263	73.8246	1151	62.962	1221	72.5268	384	22.4805	475	24.6541	407	23.1348	432	24.7719	430	27.1221	394	24.2426	5225	304.538	4397	304.588	4252	310.717	7708	519.486	8501	523.417	7456	529.044	6291	458.988	6140	452.002	6888	444.765	7189
whz_002125	3	0.253569	0	0	4	0.311812	2	0.168667	2	0.174445	2	0.165597	3	0.279783	0	0	7	0.663412	4	0.373626	1	0.0828127	0	0	5	0.457455	6	0.603822	4	0.392686	14	1.30192	3	0.331573	1	0.116594	14	1.50544	18	1.76829	12	1.35853	16	1.86253	11	1.29201	11	1.13327	11
whz_002126	2991	77.3092	3520	78.8377	3288	78.3798	3091	79.7149	2876	76.7112	2873	72.744	3214	91.6613	3527	94.135	3384	98.0744	2393	68.3534	2719	68.8567	2518	69.8345	2447	68.4624	2226	68.5051	2142	64.305	5555	157.973	4657	157.4	4546	162.085	5712	187.829	6211	186.587	5383	186.36	5180	184.397	5243	188.319	5757	181.375	5587
whz_002129	7	0.261239	7	0.226368	22	0.757218	22	0.819198	5	0.19256	18	0.658051	9	0.370603	16	0.616583	17	0.711378	14	0.577393	5	0.182824	20	0.800885	18	0.727138	25	1.11087	11	0.476808	22	0.90333	26	1.26881	39	2.00773	29	1.37689	34	1.47477	34	1.69955	33	1.69615	18	0.933496	33	1.50114	23
whz_002130	16	0.745964	9	0.363594	9	0.386989	10	0.465183	6	0.288672	7	0.3197	23	1.18318	19	0.914709	13	0.679598	6	0.309138	7	0.319756	16	0.800419	13	0.656062	11	0.610624	14	0.758118	25	1.28239	10	0.609651	21	1.35057	36	2.13531	56	3.03453	47	2.93501	55	3.53159	50	3.23942	44	2.50044	24
whz_002132	581	19.7944	717	21.1671	651	20.4553	250	8.4983	207	7.27765	243	8.10997	352	13.2323	395	13.8961	371	14.1726	271	10.2032	374	12.4842	316	11.5519	304	11.211	270	10.9525	286	11.3173	1716	64.323	1388	61.8357	1282	60.2496	1148	49.7586	1360	53.853	1078	49.1925	1367	64.1422	1392	65.903	1630	67.6892	1293
whz_002135	77	4.62959	94	4.8973	60	3.32706	72	4.31927	84	5.21178	71	4.18174	41	2.71995	63	3.91132	64	4.31462	51	3.38864	55	3.23994	61	3.93533	78	5.07633	68	4.86792	44	3.07267	20	1.32302	24	1.88689	13	1.07819	23	1.7593	38	2.65547	32	2.57701	25	2.07015	10	0.83551	30	2.19856	45
whz_002136	1091	262.138	1289	268.37	1225	271.456	1445	346.417	1320	327.291	1551	365.059	1087	288.178	1148	284.825	1136	306.051	1107	293.938	1358	319.689	1117	287.977	1302	338.626	1278	365.611	1197	334.049	257	67.9393	252	79.1752	199	65.9566	55	16.8123	54	15.0801	61	19.6313	142	46.9897	121	40.4008	148	43.3444	45
whz_002137	255	8.39353	345	9.84011	282	8.56075	236	7.75073	272	9.23907	299	9.64101	280	10.1692	239	8.12332	230	8.48874	285	10.367	272	8.77195	221	7.80542	248	8.83608	216	8.46528	205	7.83735	164	5.93925	157	6.75753	110	4.99456	108	4.5226	98	3.74918	101	4.45287	106	4.80529	109	4.98575	113	4.53366	113
whz_002138	266	10.6654	300	10.423	265	9.79942	92	3.68053	117	4.84102	105	4.12413	175	7.74212	188	7.78369	185	8.31723	159	7.04525	180	7.07117	163	7.01268	140	6.07614	128	6.11068	191	8.89489	552	24.3511	425	22.2828	409	22.6214	942	48.0516	1054	49.1182	959	51.5026	824	45.5022	812	45.2431	968	47.3083	923
whz_002139	670	43.3728	699	39.21	690	41.1955	429	27.7093	421	28.1242	495	31.3902	519	37.0711	591	39.5059	528	38.3255	547	39.1321	601	38.1188	548	38.0648	468	32.7938	433	33.3744	433	32.5568	694	49.4294	664	56.2075	522	46.6137	807	66.4625	882	66.3616	783	67.8919	616	54.9203	598	53.7952	739	58.3113	771
whz_002142	182	2.40095	162	1.85184	217	2.64016	194	2.55352	196	2.66823	190	2.45534	210	3.05673	246	3.35103	198	2.92879	210	3.0615	181	2.33945	191	2.70362	156	2.22762	136	2.13616	146	2.23705	78	1.13211	91	1.56977	67	1.21923	47	0.788806	57	0.873961	61	1.07784	41	0.744912	62	1.13659	65	1.04518	48
whz_002147	7	0.231241	0	0	4	0.121867	0	0	7	0.238627	0	0	3	0.109349	5	0.170557	3	0.111122	3	0.109519	0	0	7	0.248122	0	0	6	0.235994	4	0.153475	2	0.0726909	1	0.0431967	0	0	0	0	2	0.0767896	2	0.0884934	1	0.0454963	4	0.183623	0	0	18
whz_002149	59	2.8631	40	1.68198	56	2.50629	23	1.11362	21	1.05162	22	1.04581	37	1.98113	38	1.90414	28	1.52354	29	1.5552	36	1.71163	22	1.14553	47	2.4688	29	1.67558	28	1.57817	95	5.07214	78	4.94952	75	5.02049	49	3.02511	77	4.34291	68	4.41985	87	5.81451	104	7.01323	95	5.6192	86
whz_002152	188	15.643	222	16.0063	221	16.9595	192	15.94	216	18.5469	191	15.5683	180	16.5257	193	16.5825	219	20.4323	198	18.2067	210	17.12	196	17.4992	256	23.0571	209	20.7058	227	21.9381	92	8.42234	80	8.70434	81	9.29709	19	2.01129	37	3.57824	40	4.45796	62	7.10498	45	5.20324	50	5.07105	45
whz_002153	1	0.234992	1	0.203625	1	0.216726	0	0	0	0	0	0	1	0.259286	1	0.242653	0	0	0	0	0	0	1	0.252147	4	1.01746	0	0	0	0	19	4.91236	17	5.2238	16	5.18649	6	1.79376	3	0.81937	3	0.944254	10	3.23641	5	1.63276	5	1.43215	3
whz_002155	16	0.367244	10	0.198889	7	0.14818	6	0.137408	5	0.118429	6	0.134906	5	0.126628	8	0.189608	5	0.128681	11	0.279017	17	0.382302	5	0.123141	3	0.0745349	7	0.1913	15	0.399886	57	1.43944	52	1.56071	45	1.42478	118	3.44569	128	3.41468	96	2.95134	72	2.27602	104	3.31717	115	3.21735	48
whz_002156	4	0.0960732	5	0.104061	3	0.0664541	0	0	2	0.049571	5	0.117641	4	0.106005	8	0.19841	1	0.026931	8	0.212342	6	0.141194	6	0.15463	0	0	6	0.171584	0	0	20	0.528513	13	0.408291	22	0.728896	20	0.611129	9	0.251241	16	0.514726	26	0.860053	19	0.634155	18	0.526964	7
whz_002158	2	0.212779	1	0.0921882	0	0	5	0.530756	0	0	3	0.312656	0	0	2	0.219715	1	0.119292	0	0	1	0.104237	0	0	2	0.230321	2	0.253345	1	0.123569	4	0.468212	7	0.973825	13	1.90784	7	0.947452	8	0.989223	13	1.85249	6	0.879143	11	1.62627	5	0.648388	10
whz_002160	208	6.51235	236	6.4027	185	5.342	71	2.21799	66	2.13242	60	1.84023	423	14.613	427	13.8049	443	15.5521	307	10.6222	356	10.9206	333	11.1871	195	6.60865	192	7.15745	150	5.45477	95	3.27251	82	3.35716	79	3.41194	42	1.67295	41	1.49198	29	1.21615	37	1.59546	40	1.74034	61	2.32793	47
whz_002165	14	0.489183	12	0.36333	19	0.612287	0	0	1	0.0360578	3	0.102686	1	0.038554	1	0.0360807	4	0.156716	0	0	1	0.0342347	1	0.0374924	0	0	3	0.12481	0	0	22	0.845764	29	1.32503	23	1.10859	48	2.13376	60	2.43669	41	1.91885	22	1.05871	12	0.582673	24	1.02216	32
whz_002168	40	1.32959	51	1.46895	39	1.19559	8	0.265323	6	0.205809	12	0.390739	15	0.550143	30	1.0297	19	0.708147	6	0.220401	9	0.293106	9	0.320997	7	0.251861	5	0.197885	4	0.154429	128	4.68114	118	5.12891	130	5.96077	139	5.87806	156	6.02683	159	7.07897	107	4.89838	98	4.52673	152	6.15841	102
whz_002181	246	9.92554	273	9.54461	298	11.089	128	5.15294	118	4.91311	124	4.90103	80	3.56152	103	4.29129	92	4.16215	77	3.43331	80	3.16251	96	4.15614	126	5.50292	99	4.75595	88	4.12394	114	5.06066	83	4.37906	98	5.45438	840	43.118	862	40.4233	716	38.6942	429	23.8389	476	26.6886	489	24.0488	193
whz_002186	26	1.60382	20	1.06903	27	1.53605	24	1.47714	20	1.27312	31	1.87323	21	1.42931	8	0.509571	7	0.484163	2	0.136338	4	0.24175	5	0.330943	5	0.333854	6	0.440674	1	0.0716463	6	0.407209	3	0.241985	0	0	8	0.627817	6	0.430169	4	0.330489	4	0.339823	5	0.428601	1	0.075188	4
whz_002187	2917	117.252	3427	119.364	3266	121.076	2232	89.5166	2044	84.7851	2221	87.4538	3588	159.133	3655	151.706	3473	156.531	3513	156.05	3898	153.514	3583	154.536	2202	95.8086	1883	90.1191	2115	98.7426	7793	344.644	7005	368.193	6637	368.006	7673	392.382	8227	384.353	7392	397.978	7299	404.069	7490	418.374	8297	406.509	8040
whz_002189	839	41.9192	889	38.4884	805	37.0941	832	41.4764	836	43.1035	898	43.9516	815	44.9298	911	47.0003	785	43.9776	388	21.4233	460	22.5181	357	19.139	513	27.7442	393	23.3791	446	25.8819	3095	170.136	2653	173.329	2546	175.473	5518	350.746	6171	358.354	5137	343.775	4131	284.26	3868	268.558	4527	275.694	4147
whz_002191	333	6.0863	377	5.97072	354	5.9672	317	5.78089	244	4.60208	292	5.22804	290	5.84834	291	5.49204	256	5.24638	332	6.70579	359	6.42875	319	6.25604	324	6.41	205	4.46114	265	5.62556	437	8.78767	400	9.55989	414	10.4378	433	10.0683	468	9.94169	407	9.96363	347	8.7347	339	8.61011	377	8.39878	382
whz_002193	18	0.793099	20	0.763592	19	0.772088	8	0.351699	5	0.227342	4	0.172648	8	0.388929	12	0.545968	12	0.592853	14	0.681688	9	0.388526	16	0.75644	6	0.286161	11	0.577073	11	0.562935	39	1.89061	12	0.691385	15	0.911688	25	1.40138	27	1.38269	23	1.35736	25	1.51707	22	1.34703	26	1.39635	27
whz_002196	19	0.719118	16	0.524739	13	0.453783	5	0.188818	2	0.0781145	9	0.333684	5	0.208806	5	0.195411	18	0.763888	5	0.209132	7	0.259578	14	0.568558	2	0.081937	1	0.045064	3	0.13188	20	0.832836	12	0.593898	9	0.469883	25	1.20378	24	1.05576	33	1.67292	21	1.09465	36	1.89343	31	1.43013	39
whz_002197	114	8.86476	108	7.27717	144	10.3272	81	6.28454	81	6.49984	82	6.2463	124	10.6392	144	11.5626	123	10.7245	112	9.62462	73	5.5617	99	8.26033	83	6.98625	67	6.20326	104	9.39305	123	10.5233	103	10.4733	126	13.5155	144	14.2457	143	12.9242	126	13.1234	121	12.9586	117	12.6429	145	13.7435	131
whz_002203	127	8.90428	116	7.04741	142	9.18209	155	10.8431	134	9.69516	131	8.99732	142	10.9852	123	8.90495	104	8.17597	120	9.29778	120	8.24326	120	9.02768	99	7.51336	71	5.92702	120	9.77208	59	4.55125	52	4.76741	57	5.51277	40	3.56792	40	3.25957	34	3.19292	24	2.31748	36	3.5075	24	2.05103	43
whz_002204	645	20.165	720	19.5051	623	17.9633	653	20.3694	657	21.1963	745	22.8161	641	22.1117	719	23.2113	653	22.8909	606	20.937	627	19.2057	620	20.7984	574	19.4247	619	23.0416	593	21.533	344	11.8326	323	13.2046	258	11.1265	171	6.80135	173	6.28623	191	7.99809	156	6.71696	176	7.6463	170	6.47819	173
whz_002205	942	24.5959	1015	22.9643	938	22.5877	1305	33.9976	1118	30.1237	1217	31.1278	769	22.1546	822	22.1623	767	22.4552	628	18.1207	685	17.5236	655	18.3507	667	18.8513	614	19.0881	684	20.7433	821	23.5851	617	21.0659	616	22.1867	320	10.6297	362	10.9856	273	9.54746	322	11.5791	346	12.5541	369	11.7437	294
whz_002206	146	15.5329	139	12.8142	127	12.4612	110	11.6766	127	13.9431	129	13.4442	111	13.0301	111	12.1942	106	12.6449	86	10.1111	103	10.7364	110	12.5572	129	14.8557	104	13.1739	104	12.8512	353	41.3197	296	41.1789	255	37.4231	557	75.3901	581	71.8423	435	61.9872	461	67.5475	483	71.4078	579	75.0833	425
whz_002208	17	0.436939	25	0.556786	18	0.42668	17	0.43596	17	0.450895	18	0.453201	37	1.0493	40	1.06161	43	1.23923	34	0.965725	37	0.931743	49	1.35135	23	0.639887	37	1.13229	31	0.925431	50	1.41392	36	1.20992	42	1.48909	68	2.22352	78	2.33008	64	2.20326	116	4.10619	98	3.50024	152	4.76191	48
whz_002209	25	0.575466	22	0.438812	49	1.04024	8	0.183736	6	0.142523	6	0.135294	40	1.01593	45	1.0696	43	1.10984	22	0.559635	25	0.563822	23	0.568077	40	0.996651	37	1.01406	57	1.52393	43	1.08901	39	1.17389	26	0.825568	89	2.60633	92	2.46135	60	1.84988	96	3.04341	119	3.8065	164	4.60139	60
whz_002211	36	0.80611	38	0.737313	51	1.05322	30	0.670253	33	0.762537	40	0.877402	32	0.790619	29	0.670534	20	0.502149	31	0.767108	25	0.548472	27	0.648717	23	0.557472	24	0.639861	13	0.3381	41	1.01009	31	0.907689	50	1.54441	40	1.13949	41	1.06704	45	1.34964	14	0.431747	14	0.435632	25	0.682335	32
whz_002214	240	13.9463	262	13.1924	226	12.1119	158	9.16074	146	8.75498	189	10.7586	139	8.91226	161	9.66061	122	7.9491	158	10.1463	150	8.54006	185	11.535	155	9.74951	133	9.20199	118	7.96416	248	15.8556	180	13.6774	194	15.5507	160	11.8284	158	10.6711	130	10.1182	70	5.60215	87	7.02532	88	6.23298	71
whz_002216	376	25.4178	427	25.0123	367	22.881	299	20.1673	218	15.2076	264	17.4824	211	15.7383	257	17.9397	255	19.3286	169	12.6252	221	14.6374	151	10.9528	253	18.5129	181	14.5684	229	17.9803	221	16.4371	220	19.4472	215	20.0488	111	9.54626	124	9.74265	94	8.51122	109	10.1481	91	8.54853	117	9.64055	62
whz_002218	6	0.317065	11	0.503694	3	0.14621	4	0.210903	1	0.0545322	3	0.155298	0	0	3	0.163701	3	0.177758	16	0.934374	22	1.13905	21	1.19074	1	0.0572007	0	0	0	0	28	1.62794	15	1.03651	30	2.18685	20	1.34458	22	1.35122	6	0.424681	0	0	1	0.073434	2	0.128823	2
whz_002221	80	2.38708	72	1.8616	72	1.98138	80	2.38174	49	1.50879	55	1.60763	34	1.11939	25	0.770281	46	1.53903	70	2.30823	89	2.6019	89	2.84949	65	2.0994	51	1.81189	77	2.66857	254	8.33863	177	6.90613	197	8.10857	188	7.13667	204	7.07479	183	7.3138	109	4.47934	116	4.80989	117	4.25529	118
whz_002222	13	1.20345	6	0.481294	13	1.1099	13	1.20075	9	0.859767	7	0.634787	17	1.73643	8	0.764723	8	0.830393	19	1.94375	24	2.17679	17	1.68862	15	1.50307	13	1.43288	10	1.07521	49	4.99071	44	5.32622	34	4.34172	28	3.29763	22	2.36707	28	3.4718	27	3.44236	24	3.08741	40	4.51345	22
whz_002224	117	2.48787	170	3.13232	152	2.98087	136	2.8854	99	2.17236	99	2.06216	167	3.91817	137	3.0081	149	3.55253	120	2.81985	150	3.12504	119	2.71511	138	3.17632	82	2.07605	108	2.66732	187	4.37488	169	4.69906	181	5.30909	195	5.27516	197	4.86869	171	4.87025	142	4.15852	121	3.57541	137	3.55081	156
whz_002225	3	0.0696305	0	0	6	0.128436	0	0	0	0	0	0	0	0	0	0	0	0	0	0	0	0	3	0.0747135	1	0.0251236	1	0.0276351	0	0	8	0.204292	15	0.455253	2	0.0640337	8	0.236226	14	0.377669	4	0.124352	0	0	7	0.225775	1	0.0282907	3
whz_002228	127	2.92336	129	2.57303	141	2.99334	166	3.81253	172	4.08567	201	4.53234	246	6.24799	269	6.39386	269	6.94292	264	6.71562	335	7.55521	272	6.71812	195	4.85867	124	3.39847	154	4.11728	411	10.4089	333	10.0232	365	11.5897	200	5.85692	208	5.56478	178	5.48799	204	6.46724	212	6.78133	258	7.23877	273
whz_002229	4	0.594008	7	0.900756	4	0.547836	13	1.9262	12	1.83895	3	0.436416	8	1.31084	10	1.53343	10	1.66511	8	1.31288	15	2.18246	11	1.75277	10	1.60745	17	3.00583	11	1.8973	4	0.653545	0	0	4	0.819394	5	0.944632	4	0.690395	3	0.596716	8	1.63618	4	0.825453	3	0.543025	2
whz_002232	2	0.0495007	3	0.0643397	0	0	0	0	0	0	3	0.072736	5	0.136545	6	0.153343	4	0.111007	0	0	0	0	0	0	1	0.0267908	0	0	3	0.0862409	81	2.20572	42	1.3593	41	1.3998	76	2.39307	103	2.96295	80	2.65207	113	3.85185	98	3.3706	149	4.49504	81
whz_002233	3	0.0720819	13	0.270661	25	0.553991	4	0.0958939	15	0.371922	8	0.188296	10	0.265113	12	0.297727	10	0.269411	12	0.318632	5	0.117706	7	0.180469	12	0.312097	11	0.314688	9	0.251165	95	2.51138	99	3.11046	88	2.91667	143	4.37121	194	5.41766	143	4.60209	137	4.53351	141	4.70786	188	5.5059	88
whz_002234	55	1.2715	57	1.14184	86	1.83362	77	1.77611	77	1.83696	69	1.5626	88	2.24472	116	2.76913	95	2.46257	36	0.919727	39	0.883366	25	0.620145	72	1.80173	45	1.23865	54	1.44997	290	7.37623	242	7.31564	219	6.98389	301	8.85279	299	8.03396	269	8.32951	324	10.3159	297	9.54134	319	8.98897	269
whz_002235	6	0.150948	5	0.108999	13	0.301632	3	0.0753049	2	0.0519232	6	0.147868	2	0.0555177	4	0.103912	3	0.0846269	2	0.0556044	1	0.024649	1	0.0269945	7	0.190624	2	0.0599086	6	0.175323	11	0.304475	4	0.131589	15	0.520556	17	0.544108	9	0.263162	6	0.202181	3	0.103946	4	0.139841	8	0.245319	3
whz_002236	324	11.9801	375	12.015	327	11.1512	271	9.99798	273	10.4168	257	9.30886	201	8.20047	204	7.78894	200	8.29197	247	10.0929	281	10.18	253	10.0378	147	5.88353	118	5.19496	160	6.87144	635	25.8329	512	24.7554	512	26.1148	783	36.8331	813	34.9392	674	33.3803	481	24.4946	544	27.9522	544	24.5178	705
whz_002240	23	3.93471	59	8.74608	48	7.57328	16	2.73106	18	3.1777	30	5.02751	19	3.58645	12	2.11981	9	1.72639	4	0.75622	1	0.167613	2	0.367126	33	6.11086	29	5.90699	19	3.77528	37	6.96418	25	5.59254	12	2.83183	15	3.26465	18	3.57901	12	2.74967	20	4.71221	16	3.80369	15	3.12782	7
whz_002242	419	10.7563	463	10.2993	436	10.3227	256	6.55716	250	6.62285	312	7.84606	213	6.03331	255	6.75961	215	6.1887	253	7.17751	269	6.76589	297	8.181	343	9.53121	352	10.7591	346	10.3166	388	10.9588	297	9.96989	274	9.70288	493	16.1012	497	14.829	459	15.7825	329	11.632	357	12.7356	376	11.7653	500
whz_002243	53	0.991862	96	1.55677	83	1.43256	22	0.410794	11	0.212434	22	0.403316	30	0.619473	41	0.792302	42	0.881324	16	0.330901	20	0.366715	21	0.421691	20	0.405144	10	0.222822	6	0.130418	187	3.85035	183	4.47827	129	3.33016	258	6.14265	237	5.15501	247	6.19136	190	4.89709	216	5.61732	203	4.6306	187
whz_002254	91	1.99314	133	2.52421	132	2.66642	73	1.59531	55	1.24312	50	1.07279	84	2.03003	75	1.69625	72	1.76824	92	2.22683	87	1.86698	90	2.11514	73	1.73071	75	1.95588	74	1.88252	125	3.01224	93	2.66357	83	2.5077	77	2.1456	108	2.74932	100	2.93367	72	2.17189	91	2.76973	94	2.50952	89
whz_002255	164	2.36908	257	3.21696	231	3.07755	240	3.45918	244	3.63731	268	3.79243	183	2.91684	165	2.46122	161	2.60779	216	3.4482	248	3.51002	219	3.39453	124	1.93892	177	3.04433	214	3.59054	119	1.89132	95	1.7945	89	1.77348	58	1.06592	39	0.654795	31	0.599806	88	1.75076	94	1.88696	79	1.391	60
whz_002256	240	1.96939	309	2.19713	290	2.19471	214	1.75211	234	1.98149	231	1.85686	167	1.51204	189	1.60145	160	1.47215	147	1.33303	170	1.36676	158	1.39116	179	1.58993	161	1.573	125	1.19136	113	1.02019	77	0.826219	68	0.769715	20	0.208791	35	0.333806	19	0.208828	34	0.384246	34	0.387703	34	0.340068	19
whz_002259	4	0.13513	18	0.526915	5	0.155783	0	0	0	0	0	0	18	0.670949	18	0.627907	19	0.719707	0	0	0	0	0	0	8	0.29254	3	0.120669	6	0.235425	28	1.04072	18	0.795147	21	0.978613	45	1.93403	41	1.60983	30	1.35746	27	1.25622	23	1.07974	30	1.23532	15
whz_002260	20	0.518407	27	0.606431	25	0.597639	15	0.387934	13	0.347728	14	0.355481	62	1.7732	66	1.76651	53	1.54038	24	0.687473	17	0.43173	13	0.361563	120	3.36687	118	3.64172	116	3.49229	93	2.65221	60	2.03365	55	1.96655	66	2.17643	86	2.59087	61	2.1178	48	1.71353	41	1.47681	85	2.6855	51
whz_002261	0	0	2	0.0554786	1	0.0295241	0	0	0	0	0	0	10	0.353219	7	0.231392	10	0.358946	1	0.035377	1	0.0313647	2	0.0686987	0	0	0	0	1	0.0371817	22	0.774862	23	0.962787	24	1.05981	162	6.59772	201	7.47859	170	7.28923	105	4.62932	77	3.42538	112	4.37021	140
whz_002265	0	0	2	0.0569857	2	0.0606523	0	0	0	0	0	0	1	0.0362815	1	0.033954	1	0.0368697	0	0	0	0	0	0	5	0.177964	2	0.0783019	4	0.152767	28	1.01298	26	1.11793	40	1.81434	260	10.8766	274	10.4716	259	11.407	58	2.62661	73	3.33566	64	2.5651	144
whz_002267	45	1.20287	26	0.60222	38	0.9368	13	0.346716	13	0.358594	17	0.445144	18	0.530888	8	0.220814	6	0.179832	33	0.974815	37	0.969013	38	1.0899	12	0.347208	21	0.668355	16	0.496748	81	2.38217	70	2.44673	61	2.24924	165	5.61112	173	5.37473	165	5.90749	287	10.5657	294	10.9207	330	10.7519	121
whz_002269	22	0.736236	35	1.01494	22	0.679008	2	0.0667806	1	0.0345342	7	0.229477	64	2.3632	59	2.03881	54	2.02628	17	0.628704	10	0.327881	10	0.359082	15	0.543362	23	0.916442	12	0.46643	302	11.1195	253	11.0713	264	12.187	324	13.7943	409	15.9083	389	17.4364	419	19.3116	366	17.0206	478	19.4979	247
whz_002270	0	0	2	0.056151	1	0.029882	3	0.0969836	7	0.234048	0	0	4	0.143	15	0.50185	10	0.363297	1	0.0358059	0	0	0	0	11	0.385787	3	0.115733	5	0.188162	7	0.249535	12	0.508412	2	0.0893884	12	0.494644	5	0.18829	9	0.390578	10	0.446232	15	0.675371	6	0.236956	6
whz_002271	14	0.42186	20	0.522212	16	0.44465	11	0.330719	21	0.653003	28	0.826505	11	0.365729	21	0.653418	13	0.439233	12	0.399599	16	0.472371	19	0.614319	24	0.782809	21	0.75343	11	0.384985	14	0.464143	3	0.118208	2	0.0831325	3	0.115006	2	0.0700448	0	0	5	0.207501	4	0.167494	8	0.29383	2
whz_002274	21	3.14035	18	2.33243	37	5.10292	39	5.81902	34	5.24678	29	4.24819	18	2.97001	31	4.78687	21	3.52119	10	1.65258	12	1.75818	21	3.3696	16	2.5899	18	3.2049	35	6.07908	296	48.7005	234	45.7571	215	44.3504	210	39.952	256	44.4943	177	35.4524	395	81.3515	431	89.5645	486	88.5852	329
whz_002275	18	3.6313	8	1.39848	18	3.34904	21	4.22702	13	2.70637	25	4.94056	11	2.44854	14	2.91641	6	1.35722	9	2.00648	7	1.3836	11	2.38112	9	1.96533	15	3.60299	6	1.40589	165	36.6232	121	31.9197	132	36.7336	120	30.7986	119	27.9024	116	31.3445	232	64.4594	268	75.1318	312	76.7202	171
whz_002279	3715	278.096	4446	288.391	4119	284.371	3229	241.173	3012	232.673	3323	243.676	4180	345.253	4553	351.937	4050	339.939	4571	378.137	5475	401.552	4702	377.675	3928	318.281	3571	318.279	3625	315.177	5967	491.445	4817	471.515	4783	493.897	6777	645.406	7015	610.335	6149	616.529	5775	595.383	5269	548.105	5890	537.423	5363
whz_002283	6	0.198616	14	0.401575	6	0.183177	3	0.0990854	4	0.13664	1	0.0324272	12	0.438298	10	0.341817	9	0.334053	3	0.109746	6	0.194597	6	0.213115	0	0	5	0.197068	2	0.0768959	0	0	0	0	1	0.0456628	1	0.0421136	0	0	0	0	1	0.0455902	0	0	0	0	1
whz_002289	10	0.373199	11	0.355721	10	0.34419	10	0.372363	10	0.38512	8	0.292467	93	3.82956	102	3.93072	74	3.09658	37	1.52597	62	2.26702	50	2.00221	94	3.79727	91	4.04357	86	3.72777	30	1.23181	35	1.70802	13	0.669243	131	6.21974	123	5.3352	115	5.74847	14	0.719578	13	0.674192	12	0.545868	70
whz_002293	78	1.1675	118	1.53046	124	1.71176	83	1.23956	70	1.08123	91	1.3343	78	1.2882	59	0.911901	71	1.19161	51	0.843601	76	1.11455	60	0.963641	91	1.47438	73	1.30098	88	1.52988	132	2.17381	119	2.32914	128	2.64286	94	1.79	85	1.47873	102	2.04493	100	2.06145	101	2.1008	127	2.31704	131
whz_002294	245	7.57103	283	7.57795	258	7.35304	252	7.7699	257	8.19553	287	8.68796	298	10.1609	281	8.96658	295	10.2217	177	6.04457	218	6.60037	187	6.20055	187	6.2551	187	6.8804	210	7.53736	297	10.0978	257	10.385	226	9.6338	51	2.00502	70	2.51416	78	3.22847	144	6.12859	171	7.34319	178	6.70463	101
whz_002295	14	0.472954	12	0.351277	6	0.186939	1	0.0337068	5	0.174308	9	0.297838	53	1.97557	75	2.61628	42	1.59093	129	4.81597	159	5.26273	190	6.88723	125	4.57094	109	4.38431	145	5.68945	49	1.82125	49	2.16457	58	2.70283	32	1.37531	58	2.27732	42	1.90044	83	3.8617	87	4.08423	104	4.28243	51
whz_002296	36	1.15418	57	1.58351	48	1.41928	29	0.927669	22	0.727859	13	0.408281	75	2.65312	113	3.74092	83	2.98372	120	4.25161	120	3.76941	112	3.85289	157	5.44845	164	6.26031	149	5.54838	40	1.41095	38	1.59308	49	2.16703	48	1.95781	49	1.82587	46	1.97534	49	2.16359	52	2.31671	58	2.26654	13
whz_002297	18	2.54912	6	0.736285	28	3.65708	12	1.69561	7	1.02299	16	2.21965	13	2.03136	20	2.92469	22	3.49343	31	4.85158	20	2.77505	29	4.40672	28	4.2922	18	3.0351	19	3.12523	10	1.55812	18	3.3333	19	3.71169	17	3.06286	21	3.45655	17	3.22464	19	3.70579	12	2.36156	22	3.79758	23
whz_002299	548	20.5229	596	19.3411	566	19.5494	474	17.7118	444	17.1592	431	15.8119	523	21.6116	536	20.7279	475	19.9463	367	15.189	366	13.4296	364	14.6272	428	17.3503	332	14.804	365	15.8768	347	14.2979	245	11.998	238	12.2952	145	6.90855	183	7.96554	120	6.01941	214	11.0378	205	10.6687	229	10.4535	157
whz_002301	1	0.0835324	0	0	1	0.0770394	3	0.250036	6	0.517203	0	0	17	1.56686	18	1.5526	20	1.87325	14	1.29237	22	1.80053	15	1.34445	39	3.52633	17	1.69078	43	4.1719	14	1.28667	8	0.873834	7	0.806591	18	1.91288	20	1.94174	22	2.46145	10	1.15044	17	1.97335	18	1.83271	38
whz_002305	47	1.24235	59	1.35137	46	1.1214	9	0.237364	15	0.40916	10	0.258937	17	0.495817	11	0.300241	13	0.385302	21	0.613435	20	0.517964	19	0.53889	14	0.40057	8	0.251779	9	0.276312	208	6.04913	176	6.08335	153	5.57877	297	9.98765	322	9.89254	309	10.94	235	8.55507	283	10.3952	324	10.439	187
whz_002307	8	0.118473	16	0.205317	13	0.177553	43	0.635364	32	0.489027	17	0.246617	5	0.0817003	6	0.0917509	11	0.182655	9	0.14729	11	0.159604	16	0.254242	0	0	6	0.105794	1	0.0172004	2	0.0325867	4	0.0774589	2	0.0408562	2	0.0376806	11	0.189333	7	0.138848	2	0.0407913	6	0.123475	7	0.126355	2
whz_002309	63	1.27095	75	1.31107	89	1.65591	61	1.22785	50	1.04091	50	0.988111	40	0.890379	52	1.08324	58	1.31198	49	1.09242	58	1.14641	61	1.32044	42	0.917154	82	1.96964	53	1.24187	574	12.7404	483	12.7415	490	13.636	816	20.943	926	21.7123	842	22.7518	811	22.533	726	20.3529	820	20.1636	599
whz_002310	118	3.69451	142	3.85247	134	3.86934	129	4.02986	60	1.93857	74	2.26962	90	3.10916	94	3.03902	134	4.70425	71	2.45661	80	2.45407	93	3.12433	99	3.35516	97	3.61601	82	2.98194	653	22.4942	606	24.8102	511	22.0696	1621	64.568	1741	63.3546	1534	64.33	1087	46.872	1107	48.1639	1229	46.9021	765
whz_002313	14	0.438117	6	0.162701	24	0.692678	18	0.562032	2	0.0645874	10	0.306556	17	0.586999	14	0.452399	14	0.491249	20	0.691664	13	0.398592	3	0.100736	45	1.52433	28	1.04329	45	1.63563	24	0.826336	11	0.450131	19	0.820193	14	0.557379	20	0.727441	18	0.754482	13	0.560293	9	0.391385	8	0.305153	19
whz_002314	54	1.7356	105	2.9243	67	1.98604	47	1.50723	37	1.22719	45	1.41682	55	1.95049	50	1.65942	48	1.72985	27	0.959009	51	1.60601	34	1.17256	18	0.626227	21	0.803634	33	1.23191	38	1.34376	50	2.1014	27	1.19707	70	2.86229	73	2.72699	95	4.08972	61	2.70019	75	3.34978	68	2.66398	35
whz_002315	41	1.24128	38	0.996886	28	0.78181	13	0.392694	16	0.499874	22	0.652461	18	0.601289	28	0.875336	11	0.373413	57	1.90705	38	1.12718	39	1.26692	30	0.983129	28	1.00931	27	0.949423	49	1.63217	50	1.97943	46	1.92107	56	2.15692	64	2.25201	58	2.35195	46	1.91802	47	1.97735	70	2.58315	25
whz_002330	2819	93.5093	3498	100.544	3151	96.3976	2580	85.3897	2494	85.3712	2578	83.7702	2726	99.7726	2915	99.8458	2675	99.4934	2415	88.5279	2542	82.6148	2409	85.7426	2772	99.5306	2809	110.942	2566	98.8615	1831	66.8238	1479	64.1522	1441	65.9362	769	32.4524	718	27.6815	667	29.6346	770	35.1771	766	35.3092	925	37.3996	732
whz_002331	287	12.4826	374	14.0952	360	14.4406	237	10.2849	222	9.96397	229	9.75678	220	10.5578	259	11.632	266	12.9723	327	15.7172	329	14.0198	330	15.4006	291	13.7	303	15.691	315	15.9128	119	5.69448	75	4.26549	99	5.93963	136	7.52529	133	6.72328	129	7.51498	154	9.22474	156	9.42863	190	10.0726	95
whz_002332	33	1.39188	34	1.24263	22	0.855791	18	0.757505	36	1.56691	42	1.73533	10	0.465385	13	0.566189	5	0.236466	13	0.605945	17	0.70252	22	0.995657	23	1.05007	15	0.753289	14	0.685845	4	0.185622	4	0.220613	6	0.349091	7	0.375617	9	0.441199	6	0.338963	6	0.348536	8	0.468896	3	0.154232	7
whz_002334	17	1.32676	10	0.676271	4	0.287914	1	0.0778701	2	0.161076	6	0.458715	10	0.861133	4	0.322356	8	0.700076	1	0.0862477	4	0.305863	9	0.75368	3	0.253437	4	0.371696	2	0.181295	50	4.29336	34	3.46982	34	3.66036	51	5.06378	56	5.0797	43	4.49497	48	5.15935	40	4.33815	44	4.18565	34
whz_002335	72	4.857	75	4.38403	70	4.35504	81	5.45189	83	5.77789	80	5.28655	41	3.05172	50	3.48287	35	2.64737	65	4.84565	70	4.62654	55	3.98106	40	2.92078	49	3.93564	46	3.60416	114	8.46104	88	7.76251	80	7.44434	61	5.23511	99	7.76205	62	5.60198	89	8.26866	109	10.2179	113	9.29137	77
whz_002338	7320	283.403	7834	262.817	7648	273.086	9745	376.445	9913	396.054	10519	398.947	7175	306.508	7984	319.187	7429	322.504	8909	381.176	10540	399.813	9510	395.07	7273	304.797	6851	315.814	6863	308.616	1948	82.9786	1589	80.4454	1528	81.6051	1293	63.6873	1513	68.0829	1363	70.6811	1510	80.5156	1528	82.2085	1775	83.7641	1422
whz_002339	75	2.62062	91	2.75525	91	2.93253	69	2.40557	68	2.45193	67	2.29332	30	1.15662	57	2.0566	38	1.48881	78	3.0119	73	2.49913	91	3.41181	37	1.39942	61	2.53779	53	2.15095	20	0.768877	19	0.868122	15	0.722995	15	0.666799	15	0.609172	6	0.280808	4	0.192492	7	0.339892	4	0.170361	7
whz_002341	16	1.24872	33	2.2317	24	1.72748	6	0.46722	15	1.20807	16	1.22324	18	1.55004	23	1.85355	16	1.40015	12	1.03497	11	0.841124	17	1.42362	19	1.6051	18	1.67263	21	1.90359	16	1.37388	10	1.02054	25	2.69144	30	2.97869	24	2.17701	30	3.13603	15	1.6123	25	2.71134	32	3.04411	22
whz_002342	6815	234.174	7486	222.894	7385	234.035	2931	100.488	2897	102.725	3174	106.838	3902	147.94	4340	153.99	3820	147.179	5035	191.194	5510	185.501	5242	193.272	6484	241.167	5832	238.601	6023	240.378	3259	123.208	2711	121.811	2693	127.646	5074	221.811	5510	220.054	4806	221.192	4365	206.569	4271	203.939	4773	199.908	4862
whz_002352	146	10.2927	208	12.7062	160	10.4029	196	13.7866	132	9.60293	143	9.87547	108	8.40087	123	8.95388	93	7.35138	117	9.11515	143	9.87719	126	9.53115	97	7.40202	121	10.1565	135	11.054	268	20.787	215	19.8197	181	17.6017	55	4.93285	65	5.32591	46	4.34357	123	11.9423	104	10.1884	145	12.4597	69
whz_002355	6	1.35059	10	1.95051	6	1.24561	0	0	5	1.16144	0	0	5	1.24184	2	0.464871	2	0.504792	0	0	1	0.220543	2	0.48306	2	0.48731	1	0.268012	0	0	14	3.46723	9	2.6491	8	2.48406	23	6.58657	22	5.75572	18	5.42697	6	1.86008	7	2.18962	4	1.09748	14
whz_002362	2	0.0258942	3	0.0336566	9	0.107467	6	0.0775086	2	0.0267213	4	0.0507317	10	0.142856	11	0.147061	10	0.145172	2	0.0286158	7	0.088796	2	0.0277845	8	0.112116	6	0.0924926	8	0.120302	5	0.0712239	4	0.0677199	3	0.0535789	1	0.0164715	2	0.0300959	4	0.069366	0	0	1	0.0179917	1	0.0157811	5
whz_002363	109	6.88933	125	6.846	139	8.10258	101	6.36939	111	7.23983	122	7.55365	104	7.25286	79	5.15595	121	8.57524	31	2.16528	64	3.96326	66	4.47604	71	4.85749	59	4.44002	104	7.63474	79	5.49364	80	6.61186	60	5.2312	50	4.0205	59	4.33419	39	3.30163	56	4.8747	53	4.65507	71	5.46984	68
whz_002364	140	4.83131	98	2.93049	137	4.36029	142	4.88935	139	4.95002	150	5.07078	199	7.57732	176	6.27164	144	5.57199	60	2.28819	55	1.85961	71	2.62903	56	2.09184	42	1.72572	49	1.96401	73	2.77168	40	1.80501	46	2.18975	57	2.50249	70	2.80763	57	2.63467	47	2.2338	48	2.30185	43	1.80872	70
whz_002372	2	0.060636	8	0.210168	0	0	3	0.0907503	5	0.156432	4	0.118798	4	0.133809	1	0.0313063	1	0.0339947	9	0.301541	12	0.356455	6	0.195187	9	0.295357	9	0.324882	1	0.0352137	26	0.867276	14	0.555025	17	0.710967	20	0.77142	25	0.880939	25	1.01521	35	1.46143	27	1.13753	27	0.997769	24
whz_002374	15	1.18363	33	2.2564	20	1.45551	10	0.787321	10	0.814293	7	0.541091	21	1.8284	20	1.62962	29	2.56587	38	3.31369	15	1.15968	22	1.86272	17	1.45204	9	0.845573	25	2.29127	43	3.73317	40	4.12733	31	3.37433	7	0.702723	14	1.28398	9	0.951223	2	0.217353	4	0.438617	7	0.67327	26
whz_002375	4	0.494435	12	1.28531	10	1.14001	7	0.863322	8	1.02046	17	2.05847	10	1.36388	15	1.91457	7	0.970192	22	3.00521	24	2.90658	16	2.12211	25	3.34497	13	1.91327	8	1.14855	10	1.35998	16	2.58614	14	2.38714	1	0.157257	2	0.287332	1	0.165563	5	0.851193	3	0.515312	0	0	0
whz_002378	851	26.3995	859	23.0906	898	25.6921	918	28.4141	908	29.0674	987	29.9937	677	23.1729	669	21.4301	707	24.5921	561	19.2323	734	22.3092	637	21.2034	685	23.0017	505	18.6526	681	24.5371	288	9.82973	271	10.9931	238	10.1846	160	6.3146	196	7.06687	179	7.4376	231	9.86932	261	11.2514	298	11.268	205
whz_002379	799	24.5843	905	24.1288	827	23.4679	654	20.0777	657	20.8608	767	23.1181	563	19.1137	633	20.1115	542	18.6991	337	11.4589	467	14.0783	410	13.5361	534	17.7851	517	18.9402	503	17.9758	344	11.6453	307	12.3519	245	10.3986	113	4.42333	129	4.61323	141	5.8109	239	10.1279	219	9.36384	297	11.1386	169
whz_002381	380	12.7567	421	12.2466	434	13.437	417	13.9675	486	16.8363	412	13.5488	668	24.7433	659	22.844	627	23.6012	333	12.3539	382	12.5644	332	11.959	374	13.5904	342	13.6699	377	14.6997	364	13.4444	314	13.7838	262	12.1327	172	7.34589	151	5.89166	183	8.2285	171	7.90608	192	8.95688	242	9.90231	212
whz_002382	8	1.14815	6	0.746168	13	1.72072	11	1.57517	7	1.03672	3	0.421771	8	1.26685	6	0.889183	7	1.12646	16	2.53765	8	1.12492	16	2.46393	15	2.33026	6	1.02528	11	1.83363	17	2.68436	20	3.75338	21	4.15746	9	1.64328	5	0.834035	1	0.192231	3	0.592979	1	0.199438	6	1.0496	16
whz_002383	326	15.5957	386	16.0012	352	15.5306	317	15.1312	352	17.3774	378	17.7144	346	18.2637	331	16.3511	348	18.6671	297	15.7017	389	18.2331	366	18.7875	295	15.2761	242	13.7843	282	15.6692	198	10.4216	165	10.3218	204	13.4623	96	5.84277	123	6.83908	116	7.43292	141	9.29	143	9.50656	150	8.74671	141
whz_002384	6	0.164988	6	0.142965	7	0.177524	9	0.246928	14	0.397269	9	0.242432	6	0.182045	9	0.25555	7	0.215829	13	0.395046	9	0.242475	10	0.295054	9	0.267885	25	0.818511	10	0.319383	28	0.847116	20	0.719143	21	0.796565	2	0.0699668	3	0.09588	8	0.294649	6	0.227228	11	0.420333	16	0.536275	6
whz_002385	87	8.45652	91	7.66461	80	7.17167	80	7.75869	75	7.52296	105	9.99789	56	6.00601	74	7.42738	80	8.71913	75	8.05632	94	8.95206	94	9.80393	98	10.311	65	7.52261	72	8.1286	56	5.98885	25	3.17758	25	3.35207	6	0.741966	15	1.69461	19	2.47366	6	0.803217	10	1.35074	14	1.65869	13
whz_002389	0	0	0	0	0	0	0	0	0	0	0	0	0	0	0	0	0	0	0	0	0	0	0	0	2	0.330675	1	0.181865	4	0.709639	34	5.71385	20	3.99467	24	5.05683	36	6.99568	40	7.10121	36	7.36518	17	3.57623	12	2.54711	34	6.33012	8
whz_002390	2	0.31218	2	0.270509	8	1.15166	1	0.15574	0	0	0	0	0	0	0	0	0	0	0	0	0	0	0	0	2	0.337916	3	0.557544	4	0.725179	34	5.83897	24	4.89857	21	4.52162	142	28.1983	148	26.8498	129	26.9698	141	30.3112	144	31.2347	158	30.0606	38
whz_002393	421	11.8562	411	10.0295	436	11.3242	160	4.49582	194	5.63793	172	4.74502	248	7.70619	328	9.53823	221	6.97856	216	6.72232	239	6.59452	198	5.98312	193	5.88334	131	4.39255	190	6.2148	1649	51.0936	1380	50.8189	1210	47.0054	3414	122.317	3800	124.38	3206	120.932	2220	86.1043	2179	85.2746	2436	83.6191	2298
whz_002394	285	10.1632	348	10.7533	307	10.0967	271	9.6423	215	7.91186	240	8.38384	183	7.20049	167	6.1494	146	5.8378	212	8.35457	295	10.3069	215	8.22666	228	8.80083	199	8.44931	166	6.8755	446	17.4986	364	16.9735	374	18.3974	466	21.1413	529	21.9253	444	21.2071	364	17.877	349	17.2946	384	16.691	427
whz_002396	130	6.43509	131	5.619	150	6.84795	138	6.81579	137	6.99821	131	6.35228	109	5.95338	109	5.57146	105	5.82789	129	7.05674	142	6.88688	143	7.59534	138	7.39425	119	7.01361	125	7.18674	257	13.9968	199	12.881	185	12.6323	85	5.35292	98	5.63823	76	5.03893	121	8.24909	110	7.56665	122	7.361	157
whz_002398	33	1.17941	46	1.42458	40	1.31847	44	1.56903	46	1.69654	53	1.85556	22	0.867561	20	0.738097	14	0.561036	48	1.89582	56	1.96093	37	1.41891	39	1.50876	49	2.08512	58	2.40763	30	1.17966	24	1.12162	20	0.986012	20	0.909373	16	0.664626	23	1.10102	22	1.08289	25	1.24163	17	0.740571	12
whz_002401	89	5.73254	95	5.30221	97	5.76218	75	4.81997	86	5.71624	66	4.16435	92	6.53838	76	5.05478	94	6.78884	69	4.91144	91	5.74276	69	4.76876	84	5.85652	63	4.83148	68	5.08717	48	3.40158	23	1.93717	30	2.6655	18	1.47499	14	1.04807	25	2.1568	25	2.21772	21	1.87965	30	2.35529	36
whz_002406	664	51.0762	802	53.4566	690	48.9505	696	53.4177	698	55.4065	726	54.7058	528	44.8136	713	56.6332	557	48.0415	611	51.9391	709	53.4342	647	53.4016	577	48.043	546	50.0064	630	56.2862	425	35.9685	375	37.7194	380	40.3213	236	23.0952	297	26.5529	250	25.7575	276	29.2394	316	33.7782	353	33.0972	272
whz_002410	6	0.701125	2	0.202512	6	0.646626	7	0.816146	1	0.120587	2	0.228939	4	0.515739	1	0.120663	5	0.655126	3	0.387408	10	1.1449	8	1.00308	7	0.885413	10	1.39132	7	0.950064	16	2.05706	16	2.44482	19	3.06265	10	1.48663	22	2.98794	16	2.50425	2	0.321872	5	0.811921	10	1.42433	12
whz_002416	239	7.11817	245	6.32285	251	6.89449	299	8.88521	252	7.74509	275	8.02324	275	9.0371	302	9.28771	324	10.82	303	9.97278	367	10.7093	336	10.7377	342	11.0256	257	9.11353	278	9.6167	206	6.75027	169	6.58174	169	6.94317	149	5.64569	149	5.15777	133	5.30562	136	5.57852	90	3.72488	154	5.59058	120
whz_002418	1561	42.3615	1917	45.0783	1758	43.9993	708	19.1703	633	17.7267	741	19.6985	693	20.7505	730	20.4561	680	20.6913	768	23.0321	886	23.5573	833	24.2557	1073	31.519	1004	32.4404	1035	32.6227	990	29.5588	791	28.0691	884	33.0919	1843	63.6289	2011	63.4288	1793	65.1723	1031	38.5334	1018	38.3898	1197	39.5939	1321
whz_002422	11	0.379399	7	0.209208	10	0.318098	16	0.550617	10	0.355925	4	0.135148	11	0.418622	10	0.356151	11	0.425409	5	0.19058	14	0.473101	9	0.333078	12	0.448011	6	0.246398	13	0.520784	34	1.29022	43	1.93935	22	1.04671	14	0.614316	16	0.6414	19	0.87775	19	0.90254	21	1.00652	36	1.51346	40
whz_002423	39	12.4476	44	12.1688	38	11.1857	6	1.91072	5	1.64682	6	1.87594	32	11.2693	23	7.58018	30	10.7362	7	2.469	4	1.25084	4	1.36987	2	0.690962	7	2.66012	14	5.1899	110	38.6275	75	31.3015	64	28.1774	165	66.9984	195	72.337	199	85.0721	81	35.6053	76	33.708	84	32.6787	90
whz_002424	7	0.179556	12	0.266723	3	0.0709712	2	0.0511869	2	0.0529405	7	0.175893	4	0.113211	5	0.132435	7	0.201331	1	0.0283469	1	0.0251319	4	0.110094	7	0.194359	7	0.213788	3	0.0893788	13	0.366884	17	0.570211	12	0.424604	18	0.587402	16	0.47701	7	0.2405	10	0.353274	2	0.0712906	6	0.187594	7
whz_002426	142	4.89769	148	4.42325	145	4.61243	155	5.3341	142	5.05413	127	4.29095	109	4.14816	134	4.77243	123	4.75685	141	5.37434	129	4.35929	144	5.32924	99	3.69609	133	5.46183	157	6.28947	61	2.31482	57	2.57076	52	2.47404	42	1.84295	57	2.28499	40	1.84789	60	2.85012	61	2.9237	65	2.73264	51
whz_002427	163	30.3099	221	35.6095	210	36.0143	254	47.1256	243	46.6293	234	42.6246	272	55.8074	292	56.0675	276	57.5463	269	55.278	297	54.1098	276	55.0689	232	46.697	143	31.6604	208	44.9233	112	22.9139	101	24.5585	89	22.829	30	7.09706	41	8.86107	26	6.47567	63	16.1342	46	11.8865	59	13.3726	55
whz_002428	2381	38.4369	2621	36.6633	2467	36.7295	2333	37.5776	2513	41.8635	2429	38.4116	2206	39.2934	2521	42.0235	2181	39.478	2424	43.2438	2561	40.5061	2433	42.1435	2243	39.1942	2152	41.3632	2004	37.5748	1339	23.7822	1181	24.93	1142	25.4305	828	17.0051	836	15.6856	715	15.46	997	22.1663	966	21.6703	1114	21.9199	789
whz_002430	379	23.4917	425	22.8266	377	21.5514	426	26.3458	388	24.8178	408	24.7732	475	32.4859	438	28.0338	429	29.8156	413	28.2897	510	30.972	484	32.19	306	20.5306	341	25.166	331	23.8295	210	14.3212	168	13.6166	141	12.0558	170	13.4056	189	13.6158	155	12.8683	213	18.183	194	16.71	188	14.2036	192
whz_002432	945	73.9323	1013	68.6734	1040	75.0402	877	68.4586	856	69.1085	951	72.8836	877	75.7055	883	71.3337	817	71.6697	800	69.1664	816	62.5483	834	70.0113	789	66.8164	787	73.3095	807	73.3309	332	28.5775	275	28.1332	257	27.7355	244	24.2858	250	22.7325	249	26.0925	292	31.4626	238	25.8749	315	30.0385	191
whz_002436	247	11.1511	314	12.2837	256	10.6591	320	14.4145	313	14.5822	345	15.2577	161	8.01999	184	8.57771	152	7.69443	160	7.98262	199	8.80234	181	8.768	183	8.94287	185	9.94436	178	9.33368	504	25.0343	367	21.6657	366	22.7931	327	18.7815	320	16.791	325	19.6526	290	18.0314	274	17.1899	360	19.8103	253
whz_002437	13	0.209755	6	0.0838876	9	0.133928	1	0.0160989	0	0	4	0.0632232	9	0.160228	14	0.233254	7	0.126642	4	0.0713235	8	0.126469	1	0.0173129	4	0.0698608	1	0.0192111	4	0.0749619	23	0.408301	27	0.569662	21	0.467401	32	0.656871	36	0.675115	32	0.691566	30	0.666654	32	0.717496	22	0.432672	47
whz_002439	196	3.64886	234	3.7748	218	3.74296	203	3.77071	146	2.80485	200	3.64735	181	3.71796	196	3.76781	200	4.17486	215	4.42326	236	4.30463	204	4.07503	133	2.68013	142	3.14755	175	3.78399	87	1.78198	93	2.26395	92	2.36259	36	0.852636	32	0.692399	38	0.947542	74	1.89733	52	1.34525	68	1.54303	40
whz_002443	7	0.262461	8	0.259916	4	0.13832	13	0.486335	5	0.19346	12	0.440752	1	0.0413706	6	0.2323	4	0.168166	4	0.165741	7	0.25715	3	0.120694	2	0.0811708	4	0.17857	11	0.479038	94	3.87773	86	4.21646	54	2.79293	36	1.71723	55	2.39681	59	2.963	55	2.84013	54	2.81358	69	3.15342	88
whz_002445	215	11.0786	217	9.6891	265	12.5936	233	11.9792	266	14.1444	227	11.4583	317	18.0232	296	15.7496	264	15.2532	418	23.8027	404	20.3963	334	18.4669	358	19.968	319	19.5713	335	20.0495	126	7.14333	108	7.27703	122	8.67175	193	12.6522	144	8.62412	154	10.6287	175	12.4192	205	14.6791	236	14.8226	124
whz_002453	406	15.7759	448	15.0843	491	17.5958	419	16.2446	402	16.1195	469	17.8521	414	17.7499	495	19.8612	438	19.0833	427	18.3358	466	17.741	464	19.3458	375	15.7726	388	17.9508	378	17.0597	210	8.97784	192	9.7556	155	8.30809	141	6.97025	188	8.49048	147	7.65069	176	9.4187	155	8.36952	175	8.28844	132
whz_002476	73	6.4774	80	6.15098	75	6.13758	67	5.9317	58	5.31081	58	5.04142	60	5.87428	45	4.12308	47	4.67613	56	5.49122	58	5.0423	51	4.85566	25	2.40116	29	3.06379	32	3.29791	57	5.56463	69	8.00591	61	7.46634	25	2.82214	26	2.68137	23	2.7335	40	4.88818	42	5.17877	41	4.43433	53
whz_002477	140	5.54066	209	7.16731	192	7.00797	269	10.6221	253	10.3326	298	11.553	189	8.25317	177	7.23332	196	8.69762	135	5.90432	164	6.35916	206	8.74783	165	7.0684	156	7.35091	151	6.94098	1022	44.5007	826	42.7462	781	42.6368	322	16.2125	338	15.5473	289	15.3195	521	28.3975	529	29.093	557	26.8692	544
whz_002479	57	2.03603	85	2.63091	57	1.87777	39	1.38995	50	1.84304	42	1.46962	48	1.89181	51	1.8811	52	2.08269	27	1.0658	33	1.15491	31	1.18815	31	1.1986	13	0.552887	29	1.20315	99	3.8907	96	4.48399	92	4.53313	120	5.4532	113	4.69131	97	4.64083	86	4.23075	87	4.31846	84	3.65725	93
whz_002482	1800	56.6889	1969	53.7338	2017	58.5854	1701	53.451	1570	51.0247	1474	45.4747	1690	58.727	1795	58.3742	1587	56.0419	1629	56.6956	1912	58.9978	1773	59.9148	1419	48.3739	1285	48.185	1294	47.3337	2299	79.6613	2046	84.2587	1898	82.4559	2361	94.5979	2755	100.844	2323	97.9915	2004	86.9225	2091	91.5122	2270	87.1399	2260
whz_002490	106	5.02602	106	4.35513	92	4.02313	139	6.57596	115	5.62693	100	4.64478	84	4.39464	88	4.30856	95	5.05072	76	3.98231	84	3.9023	93	4.73153	85	4.36256	80	4.51639	77	4.24053	21	1.09552	18	1.11603	29	1.89678	38	2.29225	40	2.20437	34	2.15929	28	1.82846	31	2.04258	34	1.965	31
whz_002491	46	1.26872	68	1.62514	41	1.04291	87	2.39415	87	2.47617	73	1.97231	41	1.24772	42	1.19615	50	1.54628	45	1.37158	49	1.32411	48	1.42052	49	1.46287	31	1.01801	47	1.50562	95	2.88279	85	3.06556	81	3.08171	42	1.47372	52	1.66692	48	1.77322	44	1.67135	35	1.34145	60	2.01708	47
whz_002497	871	47.1936	1059	49.7207	960	47.9727	798	43.1413	831	46.4644	861	45.6998	852	50.9366	863	48.2844	743	45.1403	999	59.8182	1102	58.5017	1054	61.2781	998	58.5327	863	55.6748	888	55.8841	1613	96.1573	1281	90.7606	1251	93.5023	1785	123.045	1788	112.6	1645	119.384	1329	99.1742	1341	100.97	1552	102.5	1482
whz_002498	21	4.19692	22	3.80987	20	3.68637	27	5.38395	22	4.53721	26	5.09016	13	2.86669	19	3.92099	24	5.37816	23	5.07975	18	3.52457	27	5.78995	32	6.92253	18	4.28318	18	4.17825	17	3.73803	13	3.39733	16	4.41094	5	1.27128	3	0.696848	2	0.535371	11	3.0277	13	3.61039	5	1.218	8
whz_002499	487	20.4869	575	20.96	506	19.6316	407	17.0831	461	20.0126	506	20.8518	426	19.7734	413	17.9402	391	18.4431	402	18.6885	463	19.0832	417	18.8227	429	19.5347	389	19.484	386	18.8601	233	10.7841	222	12.2119	223	12.9405	167	8.93765	186	9.09421	157	8.84627	143	8.28499	137	8.00879	198	10.1526	164
whz_002500	315	13.4363	420	15.5237	371	14.5949	177	7.533	158	6.95474	130	5.43199	60	2.82387	56	2.46654	61	2.91749	98	4.61953	109	4.55531	91	4.16495	359	16.5755	328	16.6581	320	15.8536	156	7.3211	122	6.80475	123	7.23725	187	10.1478	208	10.3119	207	11.8264	65	3.81849	75	4.44559	100	5.19917	103
whz_002501	40	1.87582	36	1.46288	50	2.16251	17	0.795436	14	0.677506	10	0.459385	25	1.29359	30	1.45272	25	1.31456	11	0.570067	23	1.05677	19	0.956057	32	1.62437	10	0.558359	14	0.762551	170	8.77127	137	8.40107	140	9.05646	403	24.0434	349	19.0222	306	19.2205	204	13.1756	233	15.184	208	11.8894	239
whz_002508	84	19.7394	115	23.4168	101	21.8894	81	18.9917	47	11.3974	113	26.0123	51	13.2236	68	16.5004	68	17.9173	131	34.0195	137	31.5426	114	28.7447	136	34.5936	131	36.6529	146	39.849	175	45.2454	162	49.7797	162	52.5132	136	40.6586	110	30.0436	111	34.9374	199	64.4045	159	51.9219	190	54.4218	164
whz_002513	8	0.367112	5	0.198818	4	0.169288	1	0.0457863	2	0.0947097	0	0	3	0.151899	6	0.28431	2	0.102908	0	0	1	0.0449606	1	0.049239	0	0	1	0.0546377	0	0	49	2.47394	20	1.20011	27	1.70912	27	1.57628	19	1.01337	24	1.47514	24	1.5168	20	1.27538	20	1.11868	17
whz_002516	10	0.479469	5	0.207734	8	0.35376	7	0.334876	6	0.29687	6	0.281811	8	0.423229	8	0.396079	10	0.537615	4	0.211945	7	0.328837	6	0.308682	5	0.259498	7	0.399615	0	0	14	0.738535	9	0.564269	10	0.661394	11	0.670985	4	0.222908	4	0.256882	8	0.528274	3	0.199885	3	0.175326	21
whz_002520	14	1.27396	13	1.02505	10	0.839238	15	1.3619	9	0.845133	18	1.60452	13	1.30526	8	0.751707	16	1.63252	5	0.502806	6	0.534935	2	0.19528	8	0.78799	12	1.30014	6	0.634146	37	3.70435	40	4.7596	45	5.64859	44	5.09378	68	7.19186	56	6.82542	35	4.38636	34	4.29938	57	6.32219	58
whz_002522	364	47.7539	358	40.6974	341	41.2591	342	44.7672	324	43.8639	387	49.7353	173	25.0426	191	25.8745	191	28.0965	261	37.84	243	31.2346	228	32.0953	414	58.7911	418	65.293	392	59.7316	294	42.4363	231	39.6281	216	39.0896	93	15.5221	111	16.9253	124	21.7893	200	36.1366	251	45.7595	238	38.0584	124
whz_002529	907	17.0986	1031	16.8418	913	15.8739	825	15.5179	822	15.9912	896	16.5466	1087	22.6105	1086	21.1405	1027	21.7088	874	18.2083	987	18.2303	866	17.5175	707	14.427	783	17.5752	738	16.1593	1267	26.2793	1073	26.4507	1014	26.3689	1120	26.8616	1216	26.6436	1023	25.8312	1076	27.9368	1019	26.6949	1180	27.1145	1204
whz_002531	51	3.192	40	2.16935	54	3.11705	76	4.74605	72	4.65029	52	3.18818	75	5.1794	106	6.85062	77	5.40373	49	3.38916	50	3.06609	54	3.62649	36	2.43893	40	2.98082	24	1.74467	44	3.0299	51	4.17394	35	3.02176	51	4.06091	41	2.98251	47	3.94007	29	2.49977	41	3.56596	40	3.05153	62
whz_002532	3	0.152745	7	0.308831	2	0.0939147	1	0.0508009	2	0.105083	0	0	9	0.505608	3	0.157724	7	0.399627	0	0	4	0.199539	0	0	1	0.0551124	2	0.121244	0	0	16	0.896291	5	0.332889	17	1.19397	11	0.712523	18	1.06518	21	1.43212	9	0.631099	17	1.2028	26	1.61356	17
whz_002533	13	0.59528	3	0.119035	3	0.126694	0	0	3	0.14176	0	0	3	0.151574	4	0.189134	5	0.25672	1	0.0506036	3	0.134593	5	0.245668	12	0.594789	6	0.327124	4	0.21274	5	0.251902	9	0.538895	6	0.378992	9	0.524301	9	0.47899	8	0.490662	10	0.630649	19	1.20901	12	0.669769	13
whz_002540	2	0.0989251	4	0.17144	6	0.273707	6	0.29611	10	0.510424	4	0.193813	4	0.218304	5	0.255375	3	0.166383	2	0.109322	3	0.145385	1	0.0530733	4	0.214161	2	0.117785	4	0.229798	16	0.870722	7	0.45275	3	0.204691	9	0.566342	9	0.517397	16	1.06001	11	0.749339	8	0.549878	10	0.602896	8
whz_002543	17	0.519086	21	0.55563	27	0.760347	25	0.761651	17	0.535666	33	0.987077	23	0.774897	21	0.662126	29	0.992885	26	0.877337	33	0.987249	30	0.982904	35	1.15681	30	1.09067	24	0.851162	9	0.302354	14	0.558987	9	0.379082	31	1.20424	32	1.13565	23	0.940658	18	0.756958	13	0.551612	18	0.669929	23
whz_002559	633	8.19056	750	8.40906	690	8.23411	576	7.43632	514	6.86322	560	7.09814	572	8.16642	600	8.01664	554	8.03767	423	6.04858	467	5.92038	440	6.10889	375	5.25224	260	4.00559	324	4.86929	172	2.44862	125	2.11497	148	2.64163	113	1.86015	116	1.74451	114	1.97573	61	1.08705	80	1.43847	88	1.3879	135
whz_002566	177	4.62717	197	4.46256	187	4.5086	90	2.34753	109	2.94051	75	1.92066	126	3.63444	103	2.78042	138	4.04512	107	3.09121	99	2.53571	93	2.6087	110	3.11271	88	2.7391	97	2.94526	158	4.54446	115	3.93118	126	4.54373	125	4.15731	151	4.58801	155	5.42734	149	5.3646	130	4.72264	167	5.32138	125
whz_002571	1814	31.1492	2110	31.3956	1960	31.0401	1389	23.7978	1348	23.8866	1326	22.3049	1564	29.6327	1641	29.0971	1574	30.3057	1354	25.694	1470	24.7314	1342	24.7264	1330	24.7209	1150	23.512	1268	25.2895	2628	49.6498	2132	47.8719	2022	47.8951	2935	64.1177	3271	65.2823	2677	61.5704	2301	54.4171	2241	53.475	2504	52.4094	2522
whz_002572	127	4.65833	181	5.75283	178	6.0215	109	3.98914	137	5.18564	130	4.67107	156	6.3136	147	5.56769	94	3.86603	55	2.22942	59	2.12032	60	2.36144	139	5.5188	75	3.27545	110	4.6863	238	9.60476	179	8.58545	175	8.85451	162	7.55965	188	8.01474	164	8.0572	173	8.73941	189	9.63359	237	10.596	224
whz_002574	402	11.9451	465	11.9727	407	11.1536	354	10.4953	379	11.6214	378	11.0028	452	14.8193	544	16.6914	433	14.4265	386	12.6752	414	12.0528	362	11.5418	454	14.6024	375	13.2672	353	12.1829	265	8.66349	235	9.13093	248	10.1652	235	8.88366	251	8.66848	240	9.55188	172	7.03884	180	7.43252	193	6.99015	139
whz_002575	40	1.53018	38	1.25963	41	1.44652	27	1.03056	31	1.22377	29	1.08675	34	1.43512	34	1.34305	34	1.45839	40	1.69101	37	1.38678	42	1.72398	42	1.73915	32	1.45753	21	0.933068	143	6.0187	97	4.8522	93	4.90757	66	3.21209	107	4.75743	47	2.40821	90	4.74171	103	5.47545	113	5.26899	97
whz_002576	102	24.7863	129	27.1631	118	26.4455	96	23.2761	88	22.0673	114	27.1371	98	26.2763	104	26.0962	109	29.6995	66	17.7239	58	13.809	84	21.9024	108	28.4079	75	21.6998	105	29.6355	53	14.17	79	25.1029	75	25.1405	42	12.9844	53	14.969	49	15.9486	34	11.3789	32	10.8059	44	13.0326	47
whz_002577	3	0.745964	8	1.72371	5	1.14663	14	3.47337	19	4.87534	9	2.19223	8	2.19489	12	3.08112	7	1.95167	3	0.824367	10	2.43624	8	2.13445	12	3.22984	8	2.36848	15	4.3321	8	2.18862	5	1.62574	4	1.37201	3	0.949026	4	1.15601	4	1.3322	5	1.71228	2	0.691077	13	3.94009	4
whz_002579	321	4.43148	336	4.01938	332	4.22707	237	3.26451	287	4.08866	332	4.48982	271	4.12799	323	4.60445	281	4.34971	266	4.05815	312	4.22008	266	3.94026	251	3.75078	197	3.23812	235	3.7681	152	2.30872	102	1.84131	92	1.75199	63	1.10648	76	1.21945	77	1.4238	94	1.78723	91	1.74576	96	1.6154	102
whz_002586	276	14.6939	270	12.4557	264	12.9626	320	16.9983	290	15.9324	315	16.4281	215	12.6297	237	13.0289	240	14.3269	212	12.4729	243	12.6753	193	11.0252	277	15.9629	263	16.6712	244	15.0879	128	7.4976	114	7.9363	101	7.41738	87	5.89262	117	7.2397	99	7.05957	122	8.94537	98	7.25028	127	8.24136	114
whz_002590	266	5.47471	262	4.67259	278	5.27694	238	4.88745	226	4.80002	252	5.08074	211	4.79168	209	4.44178	203	4.68475	171	3.88936	193	3.89188	193	4.26223	184	4.09922	220	5.3912	206	4.92445	232	5.25352	188	5.05966	165	4.6845	49	1.28303	72	1.72233	45	1.24053	86	2.43774	96	2.74568	109	2.73446	87
whz_002596	176	5.25159	167	4.31788	178	4.89842	180	5.35891	180	5.5425	204	5.96286	153	5.03727	146	4.49844	127	4.24906	164	5.40785	184	5.37921	159	5.09067	159	5.13545	179	6.35937	152	5.26784	109	3.57839	79	3.0824	76	3.12818	65	2.46747	62	2.15018	60	2.39797	65	2.67116	54	2.23909	42	1.52754	61
whz_002599	124	5.20272	136	4.94452	154	5.95919	127	5.31666	109	4.71944	127	5.21987	131	6.06465	149	6.45545	151	7.1039	122	5.65681	110	4.52193	110	4.95224	108	4.90497	97	4.84578	108	5.26312	186	8.58628	133	7.297	142	8.21859	191	10.1954	223	10.8747	192	10.7901	142	8.20553	146	8.51258	173	8.8475	172
whz_002600	114	2.86801	112	2.44158	92	2.13463	74	1.85752	76	1.97308	60	1.47868	84	2.33175	111	2.88357	80	2.25672	139	3.86451	151	3.72199	149	4.02219	90	2.45088	120	3.59452	101	2.95127	70	1.93757	51	1.67776	43	1.49226	58	1.85637	42	1.22809	61	2.05551	84	2.91048	78	2.72691	90	2.75984	49
whz_002603	8	0.131293	12	0.170651	17	0.257311	1	0.0163748	8	0.135486	15	0.241151	8	0.144866	18	0.305038	11	0.20242	8	0.145092	3	0.0482386	20	0.352193	3	0.0532937	13	0.254025	17	0.324049	12	0.216678	14	0.300443	13	0.294303	11	0.22967	18	0.343343	21	0.461619	27	0.610272	9	0.205255	19	0.380076	15
whz_002618	3	0.125054	2	0.0722411	0	0	0	0	2	0.0860326	0	0	4	0.183977	4	0.172175	3	0.14022	1	0.046066	0	0	0	0	1	0.0451213	0	0	0	0	5	0.229314	6	0.327049	7	0.402509	2	0.106064	2	0.0968976	4	0.223332	9	0.516689	15	0.868898	7	0.355665	12
whz_002623	390	16.4279	435	15.8775	370	14.374	315	13.2389	297	12.9101	332	13.6994	301	13.9897	343	14.9191	278	13.1302	294	13.6857	367	15.1463	278	12.565	242	11.0341	260	13.0399	204	9.98062	197	9.12989	215	11.8424	195	11.3306	128	6.85941	158	7.73533	114	6.43184	107	6.2074	115	6.73153	111	5.69908	94
whz_002624	13	0.482074	20	0.642653	16	0.547203	17	0.628992	15	0.574006	7	0.254282	5	0.204581	11	0.421206	10	0.415797	11	0.450781	6	0.217994	6	0.238738	12	0.481676	18	0.794741	12	0.516847	25	1.01998	39	1.89112	35	1.79035	63	2.97215	52	2.24119	40	1.98675	41	2.09394	45	2.3189	48	2.16959	45
whz_002629	497	12.6524	528	11.6473	551	12.9368	461	11.7096	375	9.8515	466	11.6211	427	11.9941	481	12.6442	482	13.7586	422	11.8722	507	12.6458	416	11.3634	503	13.8608	433	13.1246	396	11.7091	515	14.4247	367	12.217	365	12.8177	667	21.6024	764	22.6055	694	23.6641	597	20.9315	635	22.4641	697	21.6279	685
whz_002630	274	31.5016	294	29.2891	289	30.6435	283	32.4634	289	34.2874	321	36.1521	270	34.2509	248	29.4419	233	30.0365	302	38.37	398	44.832	283	34.9115	340	42.3121	293	40.1082	265	35.3866	238	30.1052	225	33.8258	195	30.9255	355	51.9243	432	57.726	358	55.1289	367	58.1109	370	59.1131	450	63.0609	398
whz_002632	2740	86.7616	3088	84.7287	3021	88.2238	2626	82.9655	2526	82.5402	2689	83.4093	2658	92.8662	2795	91.3882	2464	87.484	2315	81.0086	2628	81.5314	2368	80.456	2391	81.9521	2248	84.7532	2230	82.0148	6385	222.444	5435	225.04	4958	216.563	6708	270.228	7493	275.764	6424	272.456	5389	235.014	5335	234.753	5954	229.801	6214
whz_002635	583	11.1846	564	9.37574	606	10.7221	451	8.63282	496	9.81944	491	9.22738	611	12.9335	669	13.2528	612	13.1647	597	12.6569	605	11.3718	620	12.7627	524	10.8814	404	9.22815	411	9.15804	304	6.41663	264	6.62274	274	7.25105	175	4.27118	215	4.79395	161	4.13704	121	3.19702	156	4.15886	161	3.7648	253
whz_002637	695	9.46027	802	9.45953	809	10.1561	539	7.32038	577	8.10494	634	8.45386	631	9.47707	685	9.6281	680	10.3786	499	7.50624	593	7.90854	522	7.62411	505	7.4407	463	7.50383	512	8.09468	878	13.1491	666	11.8543	663	12.4489	939	16.2609	1014	16.0421	874	15.9347	762	14.2851	747	14.1299	806	13.3727	821
whz_002638	158	9.26523	168	8.5366	142	7.67972	203	11.8774	180	10.8925	215	12.3505	126	8.15258	107	6.47909	110	7.23273	57	3.69383	73	4.19416	70	4.4045	136	8.6326	86	6.00455	92	6.2661	79	5.09694	63	4.83085	50	4.04454	53	3.95399	76	5.17986	61	4.79118	68	5.49183	46	3.74849	45	3.21645	85
whz_002640	60	3.28428	58	2.75102	36	1.81739	45	2.45769	50	2.82432	27	1.44777	41	2.47627	42	2.37394	31	1.90266	32	1.93572	33	1.7698	30	1.76202	37	2.19227	33	2.15073	40	2.54308	12	0.722692	31	2.21888	22	1.66116	7	0.487469	13	0.827061	12	0.8798	6	0.452324	11	0.836722	6	0.400319	21
whz_002642	168	4.02303	199	4.12927	196	4.3287	97	2.31762	125	3.08893	104	2.43963	173	4.57104	169	4.1789	167	4.48405	164	4.34001	162	3.80085	157	4.03407	116	3.00681	115	3.27887	119	3.3098	161	4.24182	144	4.5091	92	3.03901	36	1.09675	82	2.28225	65	2.08483	60	1.97881	62	2.06317	68	1.98481	107
whz_002644	196	7.39645	226	7.39013	235	8.17887	161	6.06205	130	5.06251	127	4.69481	168	6.99524	180	7.01409	126	5.33149	202	8.42407	197	7.28377	178	7.20754	146	5.96381	107	4.80767	118	5.17202	217	9.0097	189	9.32638	190	9.89057	206	9.88997	169	7.41241	197	9.95743	67	3.48218	71	3.72328	88	4.04777	159
whz_002648	44	2.44816	76	3.66418	69	3.54074	51	2.83128	75	4.30629	46	2.50722	75	4.60441	70	4.02176	47	2.93221	50	3.0744	62	3.37988	66	3.94031	37	2.2284	25	1.65619	63	4.07135	20	1.22433	13	0.945832	27	2.07229	25	1.76965	34	2.19873	34	2.53384	43	3.29507	29	2.24225	29	1.96676	38
whz_002651	10	3.01187	21	5.48066	12	3.33331	15	4.50769	17	5.28373	20	5.90083	22	7.31114	36	11.1962	23	7.76739	11	3.66128	24	7.08224	23	7.433	16	5.21627	18	6.45494	14	4.89751	23	7.62163	13	5.11993	26	10.8022	21	8.04667	34	11.902	35	14.1195	17	7.05172	31	12.9747	24	8.81077	25
whz_002652	17	0.406334	14	0.28996	4	0.0881763	3	0.0715453	2	0.0493309	5	0.117071	2	0.052746	5	0.123406	4	0.107202	0	0	3	0.0702551	2	0.0512936	7	0.181107	3	0.0853764	5	0.138808	7	0.184084	6	0.187529	6	0.197827	11	0.334493	16	0.444487	12	0.384175	8	0.26335	6	0.19929	10	0.29134	10
whz_002659	112	2.84109	122	2.68166	125	2.92439	75	1.89826	84	2.19888	123	3.05646	124	3.47068	153	4.00765	144	4.09582	150	4.20496	170	4.22512	136	3.70174	166	4.55805	137	4.13782	131	3.85966	388	10.8288	296	9.81845	314	10.9875	298	9.6171	287	8.46164	308	10.4648	517	18.0621	527	18.5771	561	17.3459	499
whz_002664	43	2.97581	43	2.57859	32	2.04242	53	3.65964	44	3.14228	36	2.44054	62	4.73428	50	3.57304	55	4.26786	30	2.29436	32	2.16975	26	1.93068	41	3.07131	31	2.55436	37	2.97406	115	8.75624	75	6.78706	71	6.7779	101	8.89238	127	10.2152	99	9.17668	83	7.91086	77	7.40503	74	6.24215	76
whz_002665	15	1.12945	20	1.30492	25	1.7361	30	2.25384	39	3.03038	52	3.83554	46	3.82173	48	3.73207	59	4.98126	23	1.91385	46	3.39357	28	2.26222	32	2.60814	29	2.59991	21	1.83657	43	3.56228	39	3.83995	41	4.25854	52	4.98127	76	6.65113	56	5.64779	36	3.73326	25	2.61587	51	4.68072	29
whz_002675	73	2.36523	56	1.57223	57	1.70327	32	1.03449	29	0.969626	37	1.17436	153	5.46976	156	5.21924	152	5.52212	32	1.14579	52	1.65073	40	1.39063	35	1.2275	44	1.69741	29	1.09134	50	1.7824	23	0.974457	24	1.07266	50	2.06102	42	1.58163	35	1.51891	77	3.43598	107	4.81764	114	4.50217	52
whz_002678	11	0.564546	6	0.26683	9	0.425997	15	0.76811	7	0.370731	13	0.653576	8	0.453025	6	0.317972	5	0.287731	7	0.397015	11	0.553123	11	0.605757	2	0.111107	16	0.977708	13	0.774926	6	0.338798	9	0.603994	1	0.0707956	0	0	1	0.0596502	5	0.343708	8	0.565465	2	0.142638	5	0.312782	5
whz_002679	611	13.2918	656	12.3658	662	13.2818	261	5.66511	287	6.44286	342	7.2881	318	7.63298	354	7.952	354	8.63487	232	5.57741	287	6.11711	263	6.13899	278	6.54621	228	5.90554	243	6.13986	1790	42.8428	1550	44.0917	1481	44.4423	1045	28.9213	1108	28.0147	1020	29.7205	1145	34.3049	1140	34.4624	1223	32.429	1291
whz_002681	40	2.08289	27	1.21828	35	1.68086	70	3.63689	48	2.5793	47	2.39745	63	3.61969	65	3.49502	51	2.97774	40	2.30181	48	2.44889	28	1.56446	50	2.81825	43	2.66598	18	1.08865	16	0.916661	26	1.77036	17	1.22111	12	0.794963	9	0.544695	21	1.46467	12	0.86059	6	0.434167	15	0.952056	11
whz_002685	37	0.665263	53	0.825741	71	1.17736	69	1.23785	54	1.00194	78	1.37383	52	1.03162	64	1.18824	71	1.4314	41	0.814664	76	1.33884	60	1.15756	40	0.778494	43	0.920541	54	1.12771	19	0.375862	15	0.352668	9	0.223221	10	0.228745	12	0.250771	14	0.337158	20	0.495257	18	0.449742	11	0.241074	12
whz_002691	231	11.5686	251	10.8922	236	10.9003	158	7.89497	198	10.2326	199	9.76263	174	9.61484	229	11.8422	213	11.9607	113	6.25387	143	7.01659	87	4.67505	167	9.05289	137	8.16904	96	5.58405	270	14.877	302	19.7769	214	14.7836	110	7.00842	110	6.40273	106	7.11028	145	10.001	128	8.90793	188	11.476	208
whz_002695	517	10.476	617	10.8335	603	11.2689	591	11.9487	631	13.1944	671	13.3191	500	11.179	618	12.9308	580	13.1778	673	15.0704	651	12.9244	662	14.3934	643	14.1033	574	13.8484	523	12.3089	202	4.50339	205	5.43179	202	5.64621	155	3.99574	180	4.23919	150	4.07109	184	5.13491	229	6.44823	225	5.55717	210
whz_002696	16	0.939969	16	0.814498	10	0.541816	17	0.99648	24	1.45499	21	1.20854	19	1.23161	15	0.909947	23	1.51507	21	1.36338	17	0.97851	14	0.882514	25	1.58978	16	1.11917	11	0.75058	19	1.22809	21	1.61323	9	0.729351	5	0.373701	9	0.614528	6	0.472127	9	0.728191	6	0.489829	5	0.358038	12
whz_002698	1341	37.1295	1391	33.3729	1342	34.2689	1597	44.1185	1503	42.9442	1644	44.5901	2019	61.6811	2272	64.9576	2008	62.3397	1341	41.0319	1544	41.8852	1478	43.9101	1148	34.4061	1108	36.5269	1183	38.044	3955	120.481	3430	124.185	3275	125.084	6420	226.144	6823	219.569	5884	218.211	4329	165.077	4184	160.984	4722	159.361	5327
whz_002701	90	1.45545	73	1.02295	79	1.17825	87	1.40378	82	1.36843	82	1.29902	96	1.71297	110	1.83687	104	1.88581	142	2.53773	144	2.2816	122	2.11697	88	1.54042	77	1.48261	93	1.74682	173	3.0781	168	3.55261	168	3.74769	137	2.81861	152	2.85695	105	2.27435	80	1.78178	89	2.00006	110	2.16827	84
whz_002703	17	0.265611	33	0.446774	12	0.172917	9	0.140303	7	0.112863	9	0.137748	10	0.172394	10	0.161335	16	0.280303	2	0.0345327	2	0.0306161	4	0.067059	5	0.0845612	26	0.483675	10	0.181471	23	0.395374	15	0.306459	14	0.301735	30	0.596319	37	0.6719	36	0.753379	18	0.387328	16	0.34739	20	0.380884	43
whz_002708	3	0.442434	9	1.15013	18	2.44826	3	0.441443	5	0.760943	1	0.144469	0	0	0	0	1	0.165363	22	3.58552	19	2.74539	14	2.21541	7	1.11745	5	0.877971	8	1.37034	8	1.29808	5	0.96423	6	1.22061	20	3.75247	12	2.0569	13	2.56794	13	2.64046	18	3.68892	5	0.898799	0
whz_002715	50	3.14167	76	4.13791	71	4.1144	57	3.57348	56	3.63106	55	3.38532	57	3.95176	55	3.56849	48	3.38176	59	4.09681	45	2.77029	56	3.77553	53	3.60471	43	3.21693	29	2.11641	44	3.04177	29	2.38272	29	2.51356	21	1.67869	27	1.97179	12	1.00992	34	2.94224	17	1.48436	48	3.67619	39
whz_002719	65	9.39175	85	10.6421	87	11.5934	111	16.0023	76	11.3319	85	12.0309	84	13.3918	85	12.6819	58	9.39663	66	10.5385	85	12.033	65	10.0774	43	6.7252	55	9.46192	49	8.22319	60	9.53823	32	6.04598	47	9.36767	33	6.06607	35	5.87769	23	4.45118	36	7.16383	49	9.83851	31	5.4596	35
whz_002720	312	11.7325	335	10.9159	284	9.84949	328	12.3066	304	11.7968	317	11.6773	225	9.33567	219	8.50379	214	9.02323	302	12.5501	321	11.8267	317	12.7908	277	11.2751	242	10.8352	266	11.618	154	6.37149	121	5.94985	137	7.10654	116	5.54952	108	4.72026	91	4.58345	150	7.76851	153	7.99518	119	5.45444	118
whz_002721	69	3.3034	55	2.28166	71	3.13493	56	2.67501	45	2.2232	37	1.73524	59	3.11666	66	3.26277	51	2.73774	40	2.11629	52	2.43914	48	2.46577	23	1.19191	32	1.82408	12	0.667273	45	2.37032	32	2.0033	30	1.98122	53	3.2281	74	4.11764	53	3.39861	38	2.50556	36	2.39505	39	2.27584	58
whz_002723	34	2.265	30	1.73176	28	1.72031	0	0	0	0	0	0	47	3.45473	37	2.54521	30	2.2409	69	5.07975	47	3.06768	42	3.0022	0	0	0	0	0	0	16	1.17272	14	1.21956	10	0.918946	22	1.86455	23	1.78083	30	2.67686	2	0.183497	11	1.01832	13	1.0556	2
whz_002731	251	8.30876	316	9.06413	199	6.07538	216	7.13415	220	7.5152	251	8.13922	310	11.3227	258	8.81888	221	8.20287	243	8.88939	260	8.43254	230	8.1694	185	6.62885	173	6.81854	190	7.30511	155	5.64517	164	7.09888	120	5.47954	129	5.43266	137	5.27094	107	4.74417	107	4.87816	84	3.86404	94	3.79277	105
whz_002733	9	1.11248	5	0.535544	7	0.798004	0	0	0	0	5	0.605432	3	0.409163	2	0.255276	3	0.415797	5	0.683002	4	0.484431	6	0.795793	0	0	0	0	0	0	5	0.679989	7	1.13144	2	0.341019	13	2.04434	9	1.29299	5	0.827814	1	0.170239	1	0.171771	9	1.35599	4
whz_002736	135	6.27583	171	6.88827	149	6.38824	96	4.45281	89	4.26955	136	6.19331	107	5.48841	100	4.8003	117	6.09865	96	4.93187	97	4.41806	108	5.38717	157	7.90025	130	7.19554	139	7.50521	320	16.367	255	15.5011	248	15.9034	274	16.205	302	16.3173	259	16.1269	235	15.0458	251	16.2148	276	15.6391	244
whz_002747	20	2.37164	8	0.822026	13	1.42174	29	3.43118	23	2.8145	12	1.39395	11	1.43925	13	1.59182	13	1.72852	10	1.31045	9	1.04564	17	2.16306	5	0.64179	8	1.12952	8	1.10184	5	0.652337	6	0.930366	4	0.654303	7	1.05603	8	1.10259	8	1.27064	6	0.979895	3	0.494356	6	0.867233	19
whz_002758	6	0.357398	3	0.154845	7	0.384553	3	0.178299	6	0.368814	3	0.175053	4	0.262897	7	0.430556	4	0.26716	3	0.197481	10	0.583611	3	0.191744	2	0.128954	3	0.212767	4	0.27674	10	0.655366	11	0.856795	11	0.903844	7	0.530468	7	0.484623	10	0.797838	19	1.5587	8	0.662202	13	0.943865	7
whz_002783	291	4.74542	343	4.84677	297	4.4668	324	5.27173	296	4.98114	268	4.28118	269	4.84016	274	4.61385	254	4.64437	282	5.08199	361	5.76782	330	5.77425	330	5.82505	225	4.36865	298	5.64429	147	2.63744	140	2.98534	90	2.02453	84	1.7427	110	2.08487	90	1.9658	90	2.02131	118	2.67401	121	2.4051	101
whz_002807	9	0.929752	24	2.14839	11	1.04803	9	0.927669	0	0	14	1.41677	15	1.70979	10	1.06673	5	0.579169	9	1.02747	8	0.809725	9	0.997624	6	0.670934	6	0.738004	1	0.119987	80	9.0928	71	9.59106	96	13.6803	89	11.697	109	13.0875	103	14.252	180	25.6098	224	32.1568	168	21.1544	88
whz_002811	16	0.717795	10	0.388738	14	0.57925	6	0.26857	12	0.555542	2	0.0878936	5	0.2475	8	0.370597	7	0.352119	1	0.0495773	13	0.571408	3	0.144411	13	0.631288	7	0.373905	9	0.468958	4	0.197435	8	0.469304	6	0.371306	5	0.285371	8	0.417134	2	0.120178	12	0.741431	15	0.935128	13	0.710869	6
whz_002812	52	2.2586	52	1.95711	67	2.68391	35	1.51681	20	0.896439	35	1.48919	69	3.30682	91	4.08139	68	3.31173	63	3.02398	88	3.74491	70	3.26237	66	3.10301	71	3.67178	61	3.07735	79	3.77525	68	3.86214	54	3.23541	71	3.92333	83	4.19005	45	2.61795	85	5.08468	74	4.4665	35	1.85298	75
whz_002816	211	9.78761	250	10.0487	241	10.3102	204	9.4417	193	9.23861	203	9.22437	185	9.46873	215	10.2983	180	9.36219	196	10.0474	214	9.72592	190	9.45687	158	7.93332	168	9.27869	118	6.35751	76	3.87874	81	4.91318	90	5.75886	93	5.48829	61	3.28874	71	4.4113	78	4.98308	72	4.64116	98	5.54097	52
whz_002821	479	22.6617	546	22.3834	465	20.2893	518	24.4519	420	20.5051	481	22.292	489	25.5265	474	23.1561	418	22.174	481	25.1481	468	21.6933	475	24.1129	333	17.0531	323	18.1946	341	18.7379	71	3.69571	65	4.02118	69	4.50304	31	1.86586	29	1.59463	26	1.64757	40	2.60631	47	3.08997	30	1.72999	22
whz_002826	24	1.72997	49	3.06055	41	2.72564	30	2.15761	38	2.8266	34	2.40078	55	4.37436	73	5.43351	51	4.12199	39	3.10666	49	3.46055	32	2.47501	35	2.73085	38	3.26132	31	2.59537	20	1.58613	21	1.97938	21	2.08807	28	2.5677	41	3.43491	25	2.41368	27	2.6804	12	1.20201	17	1.49362	36
whz_002828	19	0.490703	17	0.380443	24	0.571655	13	0.334992	13	0.346468	7	0.177096	7	0.199475	25	0.666709	14	0.405419	12	0.342491	11	0.278343	10	0.277118	10	0.279556	11	0.338252	10	0.299968	32	0.90928	10	0.337714	11	0.391884	29	0.952846	43	1.29074	40	1.38369	31	1.10264	25	0.897231	30	0.944391	30
whz_002830	2303	52.4473	2550	50.3206	2445	51.3531	2065	46.9219	2064	48.5059	2084	46.4915	1879	47.2152	2038	47.9253	1944	49.6405	1605	40.3931	1875	41.8363	1691	41.3212	1663	40.9945	1487	40.3203	1539	40.7079	1450	36.3313	1125	33.5016	1104	34.6816	846	24.5109	1089	28.8246	909	27.7273	687	21.5474	708	22.4059	854	23.7057	876
whz_002833	44	1.72644	32	1.08799	38	1.37512	42	1.64427	42	1.7006	55	2.11401	22	0.95246	22	0.891359	20	0.879912	34	1.47428	37	1.4224	33	1.38935	34	1.44405	19	0.887637	24	1.09376	73	3.15141	68	3.48892	32	1.732	28	1.39771	56	2.55383	44	2.31241	54	2.91811	52	2.83532	40	1.91304	57
whz_002834	4	0.306585	7	0.464906	7	0.49482	1	0.0764745	3	0.237283	0	0	2	0.16914	1	0.0791448	0	0	1	0.084702	3	0.225286	3	0.246724	2	0.16593	0	0	2	0.178046	5	0.421642	13	1.30292	1	0.105728	6	0.585063	7	0.623583	3	0.307982	10	1.0556	5	0.53255	9	0.840812	3
whz_002835	35	1.25369	17	0.52765	17	0.561601	18	0.643308	23	0.850166	23	0.80704	23	0.909022	18	0.665771	9	0.361472	10	0.395844	30	1.05285	20	0.768689	25	0.969314	28	1.19416	24	0.998488	30	1.18229	30	1.40516	43	2.12466	40	1.82281	25	1.0408	41	1.96706	41	2.02262	28	1.39373	21	0.916866	30
whz_002857	788	19.4283	950	20.2959	892	20.283	1112	27.3552	1079	27.4527	1129	27.2678	852	23.1779	851	21.6656	836	23.1114	881	24.0042	940	22.707	908	24.0212	866	23.1116	847	24.8643	864	24.7419	246	6.67309	213	6.86708	209	7.10813	297	9.31592	355	10.1729	205	6.76981	184	6.24793	234	8.01723	239	7.18245	247
whz_002861	3	0.199233	8	0.460369	1	0.0612487	1	0.0662621	0	0	0	0	3	0.21983	3	0.205727	4	0.297859	3	0.220173	0	0	0	0	0	0	0	0	7	0.539943	9	0.657605	12	1.04209	11	1.0077	12	1.01387	4	0.308748	14	1.24532	6	0.548782	10	0.922867	22	1.78085	6
whz_002866	182	4.87508	211	4.89745	178	4.39733	164	4.38309	136	3.75928	128	3.35867	173	5.11308	205	5.67017	185	5.5564	216	6.39393	226	5.93119	212	6.09321	205	5.94386	110	3.50822	116	3.60894	273	8.04557	249	8.72155	218	8.05504	238	8.11051	270	8.40582	196	7.03203	210	7.7471	173	6.43957	225	7.34614	237
whz_002886	6	0.200478	10	0.289529	13	0.400605	11	0.366719	5	0.172401	2	0.0654624	2	0.0737345	7	0.241515	5	0.187325	9	0.332323	12	0.392843	6	0.215113	17	0.614848	2	0.0795661	11	0.426892	2	0.0735238	3	0.131075	6	0.276545	2	0.0850169	4	0.155339	1	0.0447537	5	0.230088	0	0	2	0.0814537	1
whz_002887	2	0.371901	3	0.483387	3	0.514489	6	1.1132	3	0.57567	3	0.546469	19	3.89831	22	4.22427	21	4.37852	6	1.23297	10	1.82188	2	0.39905	2	0.40256	13	2.87822	4	0.863909	6	1.22753	5	1.21577	18	4.61711	7	1.65598	5	1.08062	6	1.49438	3	0.768295	1	0.258403	4	0.906615	1
whz_002899	5	0.205618	6	0.213806	4	0.151708	10	0.410315	21	0.891181	20	0.805691	3	0.136125	13	0.552035	7	0.322776	5	0.227229	12	0.483499	16	0.706011	0	0	0	0	2	0.0955284	8	0.361964	5	0.268872	5	0.283636	3	0.156954	5	0.238983	2	0.110163	0	0	0	0	1	0.0501254	1
whz_002906	2	0.0944119	0	0	3	0.13061	0	0	1	0.0487138	0	0	0	0	2	0.0974896	5	0.264654	0	0	1	0.0462508	0	0	4	0.20439	10	0.562056	5	0.274143	9	0.467436	9	0.55555	12	0.781409	8	0.480449	10	0.548659	5	0.316141	9	0.585125	10	0.655989	5	0.287695	1
whz_002917	14	0.529564	17	0.557206	9	0.313972	14	0.528378	18	0.702616	17	0.629921	16	0.667784	21	0.82024	10	0.424132	13	0.543421	21	0.778274	18	0.730572	18	0.736999	7	0.315262	19	0.834747	15	0.624259	20	0.989246	11	0.573962	38	1.82867	26	1.14306	33	1.67193	20	1.04191	11	0.578206	31	1.42928	12
whz_002965	167	10.3412	207	11.1072	173	9.88008	1	0.0617849	0	0	0	0	0	0	0	0	0	0	0	0	0	0	0	0	0	0	2	0.147458	0	0	1383	94.2241	988	80.0013	907	77.4754	7	0.551461	8	0.575774	15	1.24412	303	25.8409	336	28.9132	311	23.4738	0
whz_002978	56	5.78512	46	4.11774	51	4.85907	1	0.103074	4	0.426422	4	0.404792	38	4.33146	43	4.58696	44	5.09669	5	0.570818	7	0.708509	6	0.665083	11	1.23005	4	0.492003	4	0.479949	205	23.3003	190	25.6662	164	23.3705	215	28.2568	242	29.0566	234	32.3783	153	21.7683	140	20.098	171	21.5321	170
whz_002979	241	5.75823	312	6.45956	275	6.05986	240	5.72149	233	5.74491	250	5.85139	252	6.64352	261	6.43938	263	7.04593	286	7.55164	336	7.86564	270	6.92206	278	7.18986	217	6.17326	227	6.29954	188	4.94212	121	3.78043	106	3.49364	116	3.52606	117	3.2491	98	3.13626	91	2.99449	123	4.08392	121	3.5239	94
whz_002982	33	2.30114	26	1.57101	30	1.92934	42	2.92216	47	3.38206	37	2.52742	45	3.46232	36	2.59216	39	3.04933	49	3.77596	41	2.80114	31	2.31948	34	2.56632	29	2.40774	35	2.8347	101	7.74877	92	8.3888	103	9.90754	77	6.83092	74	5.99743	76	7.09833	110	10.5641	89	8.62419	143	12.1543	87
whz_002984	151	15.3763	160	14.118	138	12.9602	128	13.005	86	9.0371	111	11.0725	87	9.77509	98	10.3046	106	12.103	145	16.3172	166	16.5618	139	15.1876	123	13.5577	122	14.7917	133	15.7303	199	22.2952	220	29.2942	133	18.6822	195	25.2622	185	21.8954	163	22.2319	155	21.7379	169	23.9145	186	23.0863	190
whz_002986	1112	42.6153	1291	42.871	1290	45.5941	1629	62.2885	1514	59.8745	1462	54.8852	1196	50.5729	1226	48.5157	1172	50.3616	1009	42.7322	1249	46.8971	1148	47.2066	1120	46.4604	1112	50.7398	1124	50.0309	427	18.0041	398	19.9447	358	18.9254	234	11.4087	216	9.62099	202	10.3687	216	11.4005	262	13.9528	236	11.024	199
whz_002987	42	1.33453	42	1.15639	60	1.75828	39	1.23643	46	1.50832	28	0.871535	32	1.1219	11	0.360914	22	0.783815	34	1.19388	41	1.2764	31	1.05692	23	0.791064	38	1.43763	29	1.07026	111	3.88049	128	5.31831	81	3.5503	181	7.31676	245	9.04798	172	7.32019	121	5.29511	148	6.53494	168	6.50661	86
whz_002996	1097	43.6303	1137	39.1849	1133	41.5595	894	35.4769	1017	41.7405	966	37.6362	1019	44.7179	1155	47.4346	995	44.3727	899	39.5134	1061	41.3447	933	39.8165	869	37.4115	815	38.5942	790	36.4939	1946	85.1546	1697	88.2567	1451	79.6067	2131	107.827	2338	108.077	1971	104.998	1935	105.992	1914	105.785	2017	97.7808	2155
whz_002997	114	3.87569	140	4.12429	119	3.73121	45	1.52645	26	0.912164	41	1.36545	97	3.63866	99	3.47545	117	4.46006	54	2.02881	66	2.19842	52	1.89691	72	2.6496	60	2.42873	62	2.4482	57	2.13207	68	3.02299	69	3.23589	43	1.85983	47	1.85715	40	1.82145	29	1.35785	22	1.03936	42	1.74044	36
whz_002999	53	6.62788	53	5.74317	31	3.57535	43	5.36529	51	6.58149	56	6.86015	15	2.06974	11	1.42044	10	1.4022	31	4.28414	52	6.37125	39	5.23315	22	2.978	25	3.72239	23	3.3407	37	5.09077	31	5.06926	21	3.62258	63	10.023	54	7.84871	62	10.385	96	16.5341	100	17.378	101	15.3952	77
whz_003000	8476	1018.28	10531	1096.28	9608	1064.55	6508	780.097	6484	803.847	6546	770.367	4923	652.575	4707	583.916	4689	631.635	5994	795.783	6546	770.502	5951	767.123	5377	699.228	4756	680.299	5083	709.261	8185	1081.87	7056	1108.45	6817	1129.71	5613	857.887	6034	842.531	5279	849.455	5537	916.134	5582	931.89	6480	948.89	6486
whz_003005	60	5.07807	70	5.1336	59	4.60529	63	5.32002	69	6.02631	72	5.96934	67	6.25673	96	8.38976	85	8.06635	38	3.55413	57	4.72655	48	4.35901	60	5.4967	62	6.24772	85	8.35558	122	11.3603	96	10.6243	97	11.3245	75	8.07548	89	8.75472	55	6.23482	60	6.99371	56	6.5862	85	8.76863	67
whz_003006	7	0.618554	5	0.382848	15	1.22244	77	6.78885	84	7.65974	79	6.83838	29	2.8275	24	2.18989	33	3.26967	11	1.07418	15	1.29865	12	1.13779	5	0.478248	10	1.05211	6	0.615803	43	4.18053	30	3.46645	40	4.87573	59	6.63272	87	8.9352	48	5.68113	77	9.37087	85	10.4375	64	6.89327	68
whz_003007	1246	233.727	1848	300.378	1579	273.168	1891	353.922	1986	384.436	2196	403.524	1537	318.119	1567	303.522	1473	309.816	1286	266.584	1659	304.901	1302	262.06	1073	217.868	915	204.359	982	213.95	1315	271.393	1124	275.702	1121	290.065	1324	315.965	1316	286.914	1183	297.227	709	183.166	733	191.071	850	194.346	1803
whz_003012	122	3.39699	129	3.11243	139	3.56949	138	3.83388	148	4.25256	158	4.30961	121	3.71745	134	3.85274	138	4.30848	78	2.40011	113	3.08273	74	2.21088	118	3.55647	114	3.77939	76	2.45787	19	0.582064	18	0.655375	17	0.652955	97	3.4361	119	3.85111	101	3.76677	28	1.07374	27	1.04471	37	1.25574	74
whz_003013	62	4.57182	81	5.17557	50	3.40036	56	4.12013	60	4.56566	60	4.33406	90	7.3226	107	8.14727	71	5.87038	37	3.0151	46	3.32336	37	2.92751	71	5.66708	74	6.49698	59	5.05312	26	2.10937	27	2.60342	14	1.42405	55	5.15965	59	5.05655	46	4.54327	13	1.32023	17	1.74199	18	1.61784	56
whz_003014	35	5.51683	47	6.41943	63	9.15842	146	22.9615	126	20.495	147	22.6979	90	15.6527	79	12.8582	89	15.7298	41	7.14182	24	3.70643	32	5.41217	28	4.77731	17	3.19046	32	5.85845	27	4.6824	17	3.50392	10	2.17431	98	19.6521	77	14.1065	87	18.3677	39	8.46634	21	4.59982	34	6.53231	127
whz_003019	87	9.07529	136	12.293	106	10.1978	58	6.03664	75	8.07342	65	6.64204	151	17.3798	118	12.7103	151	17.6616	126	14.525	118	12.06	116	12.9837	104	11.743	107	13.2895	158	19.143	45	5.1646	38	5.18333	25	3.59734	59	7.82985	50	6.06201	54	7.54482	26	3.73529	12	1.73949	22	2.79724	41
whz_003020	182	2.95142	208	2.92281	190	2.84166	111	1.79601	92	1.53958	115	1.82686	162	2.89868	181	3.03089	174	3.16388	132	2.36558	166	2.63749	178	3.09728	159	2.79101	163	3.14725	154	2.90062	49	0.874257	44	0.933032	34	0.76057	127	2.62014	103	1.94134	74	1.60733	32	0.714693	34	0.766194	35	0.691821	85
whz_003022	74	1.85225	71	1.53994	55	1.26966	64	1.59836	46	1.18818	74	1.81445	108	2.98275	115	2.97233	110	3.08725	60	1.65967	81	1.98644	72	1.93375	69	1.86948	53	1.57953	27	0.78495	61	1.67989	27	0.883721	63	2.17525	130	4.13972	142	4.13106	114	3.82196	41	1.41339	44	1.53045	39	1.18987	33
whz_003026	932	11.603	973	10.4965	906	10.4026	987	12.2603	944	12.1278	1065	12.9883	1098	15.0829	1100	14.141	1007	14.0571	1094	15.0514	1158	14.125	1130	15.095	725	9.77007	686	10.1687	666	9.63033	668	9.14989	610	9.93047	544	9.34233	474	7.50749	490	7.09019	405	6.75344	535	9.17317	587	10.1553	645	9.78772	169
whz_003027	358	5.1914	441	5.54136	387	5.17571	385	5.57042	350	5.2375	440	6.2503	350	5.60009	383	5.73497	350	5.69089	342	5.48063	371	5.27106	349	5.43033	241	3.78287	347	5.9912	243	4.09278	184	2.93564	163	3.09081	131	2.62043	257	4.74127	279	4.7023	255	4.95285	118	2.35664	109	2.19648	156	2.75735	115
whz_003028	49	10.2728	64	11.6266	84	16.2417	72	15.061	75	16.226	84	17.2513	84	19.4312	69	14.9374	81	19.041	67	15.5229	67	13.7623	59	13.2723	80	18.1547	69	17.2237	74	18.0193	23	5.30525	23	6.30531	21	6.07315	10	2.6672	11	2.68036	6	1.68485	14	4.04233	8	2.33069	14	3.57757	10
whz_003041	150	7.95284	190	8.72893	225	11.002	210	11.109	223	12.2009	196	10.1797	174	10.179	185	10.1282	148	8.7984	226	13.2417	242	12.571	184	10.4676	174	9.98582	244	15.4029	216	13.3013	126	7.34995	114	7.9035	99	7.24046	80	5.39611	73	4.49841	60	4.26085	104	7.59405	73	5.37841	103	6.65632	108
whz_003046	1	0.0687598	3	0.178744	3	0.190245	0	0	0	0	0	0	3	0.227605	3	0.213004	0	0	10	0.759867	7	0.47158	6	0.442676	0	0	1	0.0818687	0	0	30	2.26955	18	1.61842	16	1.51759	68	5.94845	104	8.31138	75	6.90732	24	2.27277	24	2.29322	25	2.09527	54
whz_003052	72	1.72094	49	1.01486	76	1.67535	8	0.190787	13	0.320651	8	0.187314	15	0.395595	28	0.691072	15	0.402009	30	0.792425	23	0.538622	19	0.48729	33	0.853791	26	0.739929	30	0.832848	79	2.07751	55	1.71902	67	2.20907	210	6.38577	222	6.16726	194	6.21083	93	3.06144	122	4.05222	120	3.49608	135
whz_003060	284	16.4139	358	17.9289	271	14.4451	317	18.2801	300	17.8924	337	19.0796	322	20.5341	344	20.5297	290	18.7933	342	21.8435	415	23.4998	333	20.6508	296	18.5178	314	21.6076	306	20.5412	658	41.841	515	38.921	496	39.5435	327	24.0437	340	22.839	266	20.5915	478	38.0479	485	38.9525	544	38.3229	605
whz_003063	0	0	0	0	0	0	0	0	0	0	0	0	0	0	0	0	0	0	0	0	4	0.141168	6	0.231901	9	0.350912	5	0.21444	10	0.418373	2	0.0792621	2	0.0942033	1	0.0496881	2	0.0916521	1	0.0418656	3	0.14474	8	0.396873	3	0.150167	10	0.439054	3
whz_003064	0	0	0	0	0	0	0	0	2	0.0749316	0	0	0	0	0	0	0	0	12	0.481464	13	0.46243	20	0.779129	7	0.275094	6	0.259367	8	0.33735	11	0.439395	11	0.522223	3	0.150245	1	0.0461892	1	0.0421973	2	0.0972576	12	0.600026	8	0.403617	7	0.309773	11
whz_003068	42	2.4296	34	1.70428	34	1.81393	35	2.02013	34	2.02964	41	2.32335	39	2.48929	38	2.26986	51	3.308	19	1.21462	29	1.64364	30	1.86211	52	3.25606	36	2.47954	34	2.28441	21	1.33656	16	1.21029	13	1.03736	6	0.441567	13	0.874044	7	0.542371	8	0.637359	14	1.12541	9	0.63459	19
whz_003069	39	5.4155	35	4.21133	36	4.61036	22	3.04806	44	6.30496	28	3.80872	38	5.82215	45	6.45235	28	4.35957	28	4.2967	43	5.85013	26	3.87389	49	7.36502	56	9.2586	42	6.77383	33	5.04163	24	4.35782	21	4.02248	17	3.00319	18	2.90504	20	3.71979	9	1.72118	13	2.50852	17	2.87733	19
whz_003072	350	8.40326	328	6.82386	319	7.06364	373	8.93541	410	10.1582	385	9.05498	342	9.06007	368	9.12345	400	10.7684	353	9.36607	436	10.2563	418	10.7685	384	9.97964	318	9.09055	333	9.28613	238	6.28695	197	6.18486	196	6.49137	107	3.26831	154	4.2974	109	3.50526	166	5.48905	165	5.50508	219	6.40899	162
whz_003073	340	13.0924	306	10.2103	307	10.9028	296	11.3726	348	13.8285	320	12.0709	294	12.4915	300	11.9287	263	11.3555	309	13.1493	339	12.7898	297	12.2715	274	11.4208	281	12.8834	257	11.4944	184	7.79547	183	9.21459	178	9.455	168	8.23021	167	7.47417	117	6.0345	130	6.89436	137	7.33097	154	7.22816	111
whz_003079	1	0.149541	5	0.647896	3	0.41375	0	0	0	0	0	0	1	0.165	5	0.772077	10	1.67676	4	0.661031	0	0	0	0	3	0.485606	4	0.7122	0	0	5	0.822644	7	1.3688	3	0.618843	7	1.33173	3	0.521418	4	0.801185	10	2.05953	8	1.66245	11	2.00501	12
whz_003080	76	2.69223	82	2.51703	69	2.25426	79	2.79223	101	3.69211	121	4.19885	45	1.75888	56	2.04841	23	0.913559	57	2.23139	59	2.04773	51	1.93851	74	2.83748	64	2.69936	47	1.93378	47	1.8318	33	1.52861	38	1.85687	40	1.80268	43	1.7704	40	1.89789	58	2.82967	55	2.70745	52	2.24526	56
whz_003101	21	0.939478	34	1.31802	40	1.65038	9	0.401731	19	0.877154	18	0.788835	33	1.62895	36	1.66303	35	1.75568	28	1.38429	27	1.18346	22	1.05606	27	1.30748	36	1.91758	19	0.98726	11	0.541431	7	0.409495	13	0.802252	7	0.398406	13	0.675952	8	0.47937	4	0.246454	6	0.373008	30	1.63589	18
whz_003104	105	13.2861	100	10.9644	101	11.7866	25	3.15627	27	3.52555	16	1.98324	37	5.16578	47	6.14098	23	3.26323	27	3.77551	62	7.68639	58	7.87474	38	5.2047	19	2.8625	26	3.82114	119	16.5668	66	10.9203	68	11.8691	55	8.85383	91	13.383	65	11.0163	103	17.9496	90	15.8253	125	19.279	125
whz_003105	956	25.0123	1066	24.1674	965	23.2853	925	24.147	873	23.5703	898	23.0154	889	25.6639	1070	28.9075	1011	29.6591	937	27.0918	996	25.5316	1000	28.0734	868	24.5821	776	24.1736	801	24.341	489	14.0763	465	15.9086	449	16.2048	290	9.65282	312	9.48759	279	9.77719	340	12.2514	300	10.9073	399	12.7243	400
whz_003107	1643	69.4814	1939	71.0534	1656	64.5876	1631	68.8194	1607	70.1297	1702	70.5078	1412	65.8857	1490	65.0651	1368	64.8676	1267	59.2121	1454	60.2446	1334	60.5322	1580	72.3255	1520	76.5345	1485	72.9404	1388	64.5808	1256	69.4551	1198	69.8856	572	30.7742	651	31.9976	598	33.8724	817	47.5841	888	52.1847	887	45.7215	857
whz_003118	84	1.88355	79	1.53498	91	1.88191	108	2.41629	74	1.71232	83	1.82315	86	2.12776	95	2.19965	112	2.81597	109	2.70102	129	2.83407	125	3.00752	52	1.26213	86	2.29604	92	2.39606	34	0.838804	37	1.08489	45	1.39191	69	1.96837	67	1.74614	72	2.16244	34	1.04999	35	1.0906	47	1.28458	51
whz_003138	1	0.150594	8	1.04393	14	1.94443	9	1.35231	6	0.932423	5	0.737604	1	0.166162	0	0	1	0.168856	2	0.332843	3	0.44264	6	0.969522	0	0	0	0	0	0	1	0.165688	4	0.787681	6	1.2464	0	0	2	0.35006	0	0	1	0.207403	1	0.20927	2	0.367115	3
whz_003140	5778	421.222	6719	424.439	6056	407.172	4892	355.833	4868	366.218	5099	364.137	5141	413.53	5326	400.928	4974	406.584	4300	346.422	5180	369.987	4478	350.282	2253	177.786	2102	182.452	2188	185.264	7500	601.559	6245	595.319	5744	577.628	3090	286.584	3474	294.353	3127	305.334	4666	468.476	4550	460.94	5120	454.956	3009
whz_003141	845	17.5548	952	17.1377	829	15.8837	853	17.6813	879	18.8444	861	17.5222	781	17.9026	869	18.6419	744	17.331	915	21.007	1098	22.3493	1002	22.3361	868	19.5192	690	17.0675	789	19.0382	315	7.2	286	7.76942	283	8.11009	296	7.82332	307	7.41281	281	7.81914	291	8.32609	291	8.40101	281	7.11559	303
whz_003142	376	16.2107	469	17.5212	455	18.0918	408	17.5509	410	18.2412	443	18.7096	373	17.7439	427	19.0096	319	15.4211	174	8.29021	221	9.3353	181	8.37321	201	9.38022	234	12.0119	241	12.0682	184	8.72799	137	7.72356	118	7.01771	63	3.45553	60	3.00656	52	3.00283	55	3.26577	50	2.9956	105	5.51783	54
whz_003143	123	3.90248	165	4.53624	99	2.89687	105	3.32392	137	4.4855	132	4.10257	63	2.20547	87	2.85027	79	2.81043	71	2.48941	63	1.95839	77	2.62135	103	3.53733	74	2.79544	141	5.19595	93	3.24639	84	3.48496	80	3.50127	53	2.1393	58	2.13879	58	2.46477	53	2.3159	64	2.82173	66	2.55238	71
whz_003154	425	21.7078	397	17.5709	401	18.8899	270	13.7599	299	15.7599	256	12.8089	286	16.1183	314	16.561	288	16.4942	293	16.5385	316	15.8138	307	16.8254	286	15.8123	262	15.9335	282	16.7296	701	39.3938	603	40.2743	574	40.4426	880	57.1833	931	55.269	828	56.6462	715	50.297	711	50.4657	862	53.6661	887
whz_003165	8	0.349369	4	0.151367	11	0.443042	7	0.305013	3	0.135198	8	0.34224	13	0.626417	12	0.541137	6	0.293803	5	0.241306	4	0.17115	3	0.140577	5	0.236357	2	0.103994	5	0.253615	29	1.3934	14	0.799478	14	0.843379	14	0.777827	33	1.675	18	1.05288	16	0.962329	10	0.606868	16	0.851687	8
whz_003172	243	11.0561	316	12.4584	223	9.3575	189	8.57996	142	6.66716	190	8.46833	229	11.4963	206	9.67823	189	9.64206	220	11.0617	235	10.4758	179	8.73876	158	7.7814	164	8.88432	146	7.71544	211	10.5624	146	8.68628	141	8.84945	263	15.2235	325	17.1864	236	14.3821	258	16.1669	204	12.8981	259	14.3636	192
whz_003174	679	9.49222	807	9.77571	757	9.76005	521	7.26711	531	7.66034	560	7.6689	618	9.53262	692	9.98931	578	9.06018	542	8.37337	537	7.35521	508	7.62012	492	7.44504	398	6.62467	398	6.46237	1084	16.6729	848	15.5016	831	16.0251	935	16.6292	1051	17.0768	939	17.5824	868	16.712	820	15.9299	973	16.5797	1144
whz_003177	8	0.406352	10	0.440139	10	0.468458	6	0.304082	8	0.419332	11	0.547334	6	0.336271	0	0	6	0.341724	4	0.224531	5	0.248832	2	0.109004	3	0.164945	4	0.241911	1	0.0589962	14	0.782391	7	0.464938	3	0.210201	8	0.516967	14	0.826507	11	0.748375	3	0.209867	6	0.42351	8	0.4953	10
whz_003179	55	1.70044	89	2.38432	50	1.42569	67	2.0668	60	1.91428	40	1.21145	90	3.0702	64	2.04319	68	2.35732	70	2.39166	75	2.27186	61	2.02361	58	1.94102	61	2.24549	51	1.83138	21	0.714333	25	1.0107	23	0.980903	4	0.157332	5	0.179669	3	0.124232	14	0.596123	9	0.38667	7	0.263792	23
whz_003183	660	22.5098	758	22.4013	704	22.1441	674	22.9358	638	22.4545	657	21.9503	649	24.4229	710	25.0044	595	22.7539	636	23.9711	678	22.6558	688	25.1777	611	22.5565	513	20.8319	650	25.7485	273	10.2441	204	9.09791	212	9.97387	208	9.02508	249	9.87034	174	7.9486	175	8.22006	183	8.67318	181	7.5244	149
whz_003184	296	6.69579	378	7.40932	319	6.65516	264	5.95854	299	6.97969	240	5.31824	262	6.53939	281	6.56368	266	6.74687	379	9.47441	373	8.26688	382	9.272	353	8.64348	354	9.53447	364	9.56362	167	4.15633	152	4.49611	159	4.96144	200	5.75573	248	6.52029	195	5.90825	178	5.54548	178	5.59538	193	5.32149	143
whz_003186	331	9.85365	360	9.28641	384	10.5429	333	9.89098	350	10.7521	357	10.4108	299	9.82123	339	10.4208	245	8.17798	309	10.1655	321	9.36261	298	9.51886	296	9.53816	267	9.46375	249	8.60952	150	4.91296	170	6.61762	142	5.83119	105	3.97666	100	3.45999	98	3.90759	137	5.61693	130	5.37789	169	6.13227	104
whz_003188	0	0	2	0.108679	3	0.173508	6	0.37542	9	0.582423	5	0.307155	6	0.415162	3	0.194264	7	0.492209	7	0.485112	2	0.122883	1	0.0672884	1	0.0678804	11	0.821328	0	0	4	0.275984	8	0.656016	5	0.432525	14	1.11694	20	1.45773	19	1.59591	31	2.67739	11	0.95859	16	1.223	6
whz_003201	11	0.404171	13	0.413897	4	0.135547	14	0.513247	3	0.113749	4	0.143972	0	0	0	0	0	0	3	0.121814	1	0.0359994	3	0.118275	0	0	2	0.0874954	0	0	2	0.080851	0	0	0	0	0	0	2	0.0854097	1	0.0492137	0	0	0	0	1	0.0447855	0
whz_003204	120	11.3378	175	14.3272	117	10.1951	89	8.39001	104	10.1399	107	9.90323	100	10.4249	107	10.4391	116	12.289	87	9.08383	113	10.4604	83	8.41442	136	13.9088	146	16.4241	109	11.9614	217	22.5574	124	15.3198	145	18.898	243	29.2088	229	25.1471	224	28.3471	252	32.7911	288	37.8128	258	29.712	151
whz_003205	6	0.189708	4	0.10959	2	0.0583206	2	0.0630943	1	0.0326279	0	0	2	0.0697734	5	0.163243	1	0.0354524	0	0	2	0.0619565	0	0	3	0.102674	4	0.150583	0	0	18	0.626167	13	0.537479	15	0.654223	26	1.04585	36	1.32295	20	0.84699	22	0.958002	36	1.58175	40	1.54156	21
whz_003208	553	18.3247	662	19.0084	601	18.3672	619	20.4657	642	21.9534	572	18.5675	678	24.7894	785	26.8604	689	25.6001	560	20.507	618	20.0642	560	19.9113	488	17.5039	400	15.7817	471	18.1277	225	8.20307	219	9.4894	204	9.32484	173	7.29319	198	7.62573	159	7.05703	186	8.48854	208	9.57798	224	9.04742	173
whz_003209	7	0.582452	1	0.0721005	2	0.153479	19	1.5774	9	0.772787	7	0.570567	19	1.74438	13	1.11696	7	0.653087	11	1.01148	16	1.30438	10	0.892816	9	0.810603	18	1.78327	24	2.31944	14	1.28166	6	0.652825	5	0.573895	0	0	0	0	0	0	8	0.916772	6	0.693766	11	1.11563	11
whz_003219	580	30.0312	636	28.5351	666	31.8037	674	34.8202	712	38.0435	678	34.3892	591	33.7643	564	30.1547	583	33.8473	944	54.0157	953	48.346	918	51.002	817	45.79	757	46.6685	838	50.3964	320	18.2296	284	19.2286	268	19.1417	216	14.2285	250	15.0449	226	15.6735	212	15.1179	288	20.7223	293	18.4918	256
whz_003221	289	4.21272	244	3.08199	268	3.60295	248	3.60697	219	3.29431	265	3.78406	197	3.16852	236	3.55229	243	3.97175	281	4.52662	296	4.22746	255	3.98846	283	4.46535	197	3.41912	207	3.50466	141	2.26135	122	2.32546	106	2.13143	75	1.39087	73	1.23678	77	1.50338	71	1.42539	87	1.76232	82	1.45695	106
whz_003223	188	9.50413	235	10.2944	227	10.5837	316	15.9392	280	14.6072	327	16.1938	207	11.5465	235	12.2674	211	11.9605	330	18.4362	358	17.7321	318	17.2497	285	15.5956	280	16.8537	228	13.3875	984	54.7309	946	62.5359	911	63.5292	1603	103.098	1699	99.8282	1504	101.84	1759	122.47	1826	128.279	2027	124.903	1965
whz_003225	61	3.08379	74	3.24163	44	2.05147	104	5.24583	128	6.67759	115	5.69507	56	3.12369	57	2.97551	35	1.98396	47	2.62576	50	2.47655	37	2.00704	50	2.73608	53	3.19017	39	2.28997	460	25.5856	313	20.6911	310	21.6181	2305	148.247	2601	152.827	2228	150.863	1522	105.969	1628	114.369	1711	105.432	1167
whz_003230	818	102.294	925	100.234	866	99.8792	516	64.3835	537	69.2992	530	64.9264	556	76.7184	534	68.9559	468	65.6229	484	66.8879	623	76.3325	522	70.0437	517	69.9831	472	70.2787	464	67.395	580	79.8013	525	85.8503	510	87.977	828	131.731	942	136.916	803	134.502	794	136.75	682	118.518	870	132.612	885
whz_003231	345	34.9097	482	42.2621	376	35.0892	434	43.817	359	37.4866	412	40.8386	367	40.975	367	38.3464	382	43.3412	331	37.0133	364	36.087	284	30.8351	385	42.1688	326	39.276	340	39.9592	271	30.1703	216	28.5802	197	27.4975	137	17.6363	115	13.5248	114	15.4506	191	26.6176	148	20.8108	176	21.7073	139
whz_003242	51	2.1054	86	3.07638	69	2.62707	95	3.91305	101	4.30271	84	3.39697	83	3.78067	86	3.66602	67	3.10135	66	3.01101	74	2.99309	71	3.14502	93	4.15577	84	4.12884	78	3.73999	35	1.5897	21	1.13362	28	1.5945	13	0.682761	21	1.0076	24	1.32706	30	1.70567	29	1.66365	38	1.91212	23
whz_003245	576	25.0353	660	24.8571	588	23.5703	642	27.8414	497	22.2916	590	25.1205	631	30.2611	767	34.4236	668	32.555	674	32.3737	754	32.1088	640	29.8476	633	29.7809	610	31.5677	621	31.3496	981	46.9118	780	44.3311	752	45.0866	1152	63.7005	1220	61.6304	1114	64.8528	1168	69.9169	1107	66.8617	1266	67.0702	976
whz_003247	2001	87.7443	2203	83.7072	2150	86.9498	1981	86.6727	1904	86.1577	1918	82.3886	2016	97.5412	2108	95.4496	1875	92.1901	2025	98.1296	2261	97.1394	2024	95.2319	1966	93.3167	1773	92.5686	1736	88.4163	1128	54.4207	953	54.6448	909	54.984	674	37.6004	756	38.53	748	43.9327	856	51.6958	843	51.3688	1005	53.716	1233
whz_003254	76	4.4445	90	4.56067	66	3.55969	19	1.10864	40	2.41393	32	1.83319	59	3.80704	58	3.50243	35	2.29503	49	3.16671	62	3.55242	49	3.07472	50	3.16507	56	3.89925	71	4.82257	93	5.98378	75	5.73528	63	5.08218	56	4.16637	48	3.26254	64	5.01307	74	5.96006	90	7.31395	68	4.84713	69
whz_003258	157	6.48134	159	5.68773	162	6.16791	192	7.90847	147	6.26236	160	6.47041	121	5.51158	151	6.43685	157	7.26735	134	6.11326	177	7.15915	159	7.04307	88	3.93235	117	5.75088	87	4.17153	69	3.13399	43	2.32123	52	2.96121	42	2.20584	61	2.92685	33	1.82471	63	3.58191	60	3.44204	40	2.01276	45
whz_003260	5	0.311724	16	0.864366	20	1.14998	4	0.248821	6	0.386018	8	0.488582	4	0.275161	4	0.257509	5	0.349528	2	0.137795	3	0.18325	4	0.267584	10	0.674846	5	0.371154	6	0.434473	2	0.137187	1	0.0815238	1	0.0860005	2	0.158632	1	0.0724613	0	0	1	0.0858638	2	0.173273	1	0.0759918	8
whz_003262	7	0.255735	11	0.348226	13	0.438019	0	0	1	0.0377005	0	0	1	0.0403104	0	0	1	0.040964	1	0.0403734	0	0	1	0.0392005	8	0.316363	13	0.565481	9	0.381896	14	0.562734	3	0.143317	3	0.151187	5	0.232392	4	0.169847	4	0.195734	3	0.150946	1	0.0507682	4	0.178122	1
whz_003263	95	7.2727	81	5.37321	92	6.49558	98	7.48556	89	7.03101	106	7.94923	94	7.9401	79	6.24498	83	7.12461	97	8.20629	137	10.2758	117	9.61076	67	5.55202	77	7.01853	75	6.66875	50	4.21139	48	4.80504	33	3.48487	36	3.50619	38	3.38112	31	3.17869	38	4.0065	32	3.40425	29	2.70605	19
whz_003265	26	1.66965	34	1.89194	27	1.59909	17	1.08925	22	1.4579	22	1.38395	18	1.27541	15	0.994657	19	1.36809	14	0.993532	30	1.88753	24	1.65372	17	1.18169	33	2.52318	26	1.93926	20	1.41307	18	1.5115	26	2.30316	10	0.816979	12	0.895648	21	1.80628	12	1.06131	8	0.713905	8	0.626191	18
whz_003267	20	0.848583	5	0.183828	6	0.234787	0	0	0	0	0	0	67	3.13664	108	4.73173	73	3.47295	95	4.45442	125	5.19634	107	4.87134	31	1.42374	44	2.2228	46	2.2669	18	0.840272	9	0.499334	9	0.526753	15	0.809685	12	0.591767	10	0.568301	30	1.75305	25	1.47402	17	0.879183	69
whz_003268	3	0.689816	6	1.19547	10	2.12066	0	0	0	0	0	0	36	9.13356	33	7.83533	21	5.4143	36	9.14782	28	6.30802	46	11.3493	26	6.47126	15	4.10664	18	4.80724	4	1.01194	1	0.300674	2	0.634369	0	0	2	0.5345	5	1.53991	3	0.950042	3	0.95859	8	2.24217	15
whz_003272	327	11.4446	379	11.494	369	11.9107	331	11.5587	365	13.1826	315	10.7997	399	15.4082	396	14.3113	373	14.6377	317	12.2607	408	13.9906	330	12.3927	289	10.9485	286	11.918	304	12.3577	652	25.1064	461	21.0979	529	25.5393	682	30.3668	803	32.6644	628	29.4393	592	28.5355	565	27.4791	639	27.2597	675
whz_003276	12	0.386657	17	0.474647	8	0.237735	2	0.0642985	10	0.332507	6	0.189384	0	0	4	0.133087	6	0.216774	10	0.35608	5	0.157848	1	0.0345736	8	0.279022	5	0.191822	1	0.0374245	140	4.96314	140	5.89871	104	4.62252	5	0.204963	2	0.0748998	3	0.129473	26	1.15379	14	0.626863	23	0.903314	3
whz_003286	33	1.15749	24	0.729441	21	0.679329	8	0.279975	13	0.470545	9	0.309237	9	0.348314	11	0.398407	6	0.235974	9	0.348858	10	0.343657	7	0.263451	5	0.189835	15	0.626436	10	0.407393	73	2.81714	22	1.00904	40	1.93536	51	2.27579	45	1.83451	42	1.97318	25	1.20768	66	3.21696	41	1.75288	60
whz_003296	60	1.77545	48	1.23076	78	2.12868	39	1.15146	35	1.06876	49	1.42036	37	1.20805	34	1.03888	49	1.62579	61	1.99476	46	1.33364	31	0.98428	79	2.53039	44	1.55022	63	2.16525	219	7.12991	162	6.26839	193	7.87797	231	8.69619	244	8.39174	198	7.84759	155	6.31681	233	9.58104	250	9.01701	162
whz_003298	122	8.95498	125	7.95044	120	8.12352	196	14.3545	207	15.6794	197	14.165	110	8.90888	161	12.2029	138	11.3578	120	9.73395	137	9.85254	141	11.1051	151	11.9974	83	7.25381	161	13.7259	74	5.97613	33	3.1674	53	5.36637	41	3.82868	42	3.5831	33	3.24439	36	3.63929	29	2.95803	30	2.68406	59
whz_003303	43	0.441372	65	0.578131	52	0.492264	23	0.235554	13	0.1377	20	0.2011	27	0.305792	25	0.264977	35	0.402824	37	0.419702	56	0.56318	41	0.451565	42	0.466648	22	0.26887	19	0.226517	21	0.237159	12	0.161065	22	0.311501	19	0.248113	14	0.16702	9	0.123735	15	0.212049	11	0.156902	6	0.0750677	14
whz_003305	35	0.341187	41	0.346326	46	0.413562	15	0.145895	18	0.181072	20	0.190986	21	0.225876	27	0.271781	27	0.29512	47	0.50632	60	0.573058	38	0.397473	25	0.263796	35	0.406233	38	0.430248	12	0.128703	17	0.216699	11	0.147917	11	0.13642	7	0.07931	8	0.104455	9	0.12083	7	0.0948249	6	0.0712921	6
whz_003306	21	3.17738	47	6.16204	36	5.02355	0	0	0	0	0	0	26	4.3406	26	4.06214	23	3.90202	60	10.0324	81	12.0077	52	8.44216	40	6.5511	31	5.58464	48	8.43534	24	3.99526	27	5.34193	29	6.05269	6	1.15495	10	1.75855	6	1.21595	36	7.50174	46	9.67182	15	2.76635	51
whz_003308	61	0.687031	74	0.722195	76	0.789438	65	0.730442	53	0.615995	57	0.62888	62	0.770484	71	0.825726	61	0.770348	90	1.12019	85	0.937968	94	1.13599	63	0.768052	59	0.791191	87	1.13809	34	0.421316	17	0.250368	24	0.37287	11	0.157616	16	0.209446	8	0.120684	11	0.170627	4	0.0626046	12	0.164738	21
whz_003314	2	0.324005	8	1.12302	3	0.448229	2	0.323279	5	0.835884	9	1.42827	4	0.715001	1	0.167283	7	1.27154	4	0.716117	6	0.952347	13	2.25977	15	2.63037	15	2.89331	9	1.69346	19	3.38655	11	2.33022	14	3.12859	15	3.09152	12	2.25948	11	2.38686	15	3.34674	15	3.37685	15	2.96195	6
whz_003317	8	0.177279	8	0.153615	0	0	1	0.0221103	0	0	1	0.0217077	10	0.244508	30	0.686468	5	0.124236	8	0.195912	7	0.151981	5	0.118888	1	0.0239868	2	0.0527692	3	0.0772147	49	1.19467	37	1.07214	21	0.641929	42	1.18407	33	0.849938	45	1.33565	52	1.58701	33	1.01621	60	1.62063	49
whz_003321	12	0.284808	8	0.164527	9	0.197002	11	0.260489	10	0.244921	4	0.0929987	10	0.261876	7	0.171554	6	0.159673	4	0.104914	13	0.302299	6	0.152799	5	0.128453	15	0.423882	3	0.0826994	23	0.600594	18	0.558633	8	0.261915	17	0.51331	19	0.524118	10	0.317895	17	0.555685	22	0.725592	19	0.549654	19
whz_003325	183	4.44696	190	4.00076	203	4.54953	135	3.2732	135	3.38533	111	2.6423	110	2.94938	141	3.53804	135	3.67838	115	3.08826	134	3.19036	120	3.12891	150	3.94555	106	3.06691	70	1.9757	191	5.10656	159	5.05235	120	4.02248	183	5.65749	207	5.84639	204	6.63982	134	4.48463	154	5.20035	155	4.59103	173
whz_003327	1231	28.0342	1395	27.5284	1340	28.1444	1274	28.9484	1348	31.6792	1322	29.4922	1665	41.8379	1835	43.1516	1685	43.0269	2284	57.4816	2390	53.3274	2301	56.2271	1979	48.7842	1774	48.1023	1787	47.2677	1500	37.5841	1250	37.224	1115	35.0271	1140	33.0289	1273	33.6948	1079	32.9128	1257	39.4252	1169	36.9951	1333	37.002	1166
whz_003328	49	6.54894	92	10.6547	81	9.98431	31	4.13393	28	3.86179	27	3.53497	30	4.42407	27	3.72623	18	2.69748	49	7.23726	56	7.33307	46	6.59679	38	5.49746	25	3.97831	25	3.88084	3	0.441143	3	0.5243	3	0.553091	2	0.340068	4	0.621356	2	0.35803	7	1.28849	0	0	4	0.65163	5
whz_003329	409	5.68672	506	6.09629	467	5.98844	90	1.24855	138	1.98004	77	1.04876	81	1.24265	115	1.65108	84	1.30957	362	5.56225	409	5.57166	321	4.78899	398	5.98998	375	6.20802	381	6.15282	295	4.51278	234	4.2544	277	5.31274	211	3.73234	217	3.50674	216	4.0226	267	5.11281	273	5.27474	245	4.15213	217
whz_003330	35	1.60497	44	1.74835	29	1.22646	70	3.20275	50	2.36605	67	3.00968	30	1.51791	43	2.0361	28	1.43968	42	2.12839	23	1.03335	41	2.01735	27	1.34019	56	3.05752	54	2.87609	22	1.10995	22	1.31918	18	1.1386	22	1.28346	26	1.38573	17	1.04415	18	1.13679	9	0.57351	22	1.22967	6
whz_003331	26	1.14637	32	1.22259	12	0.487969	21	0.923844	33	1.50149	43	1.85724	22	1.07029	25	1.13822	35	1.73034	33	1.60794	17	0.734387	31	1.46661	42	2.0045	26	1.36493	32	1.63876	10	0.485106	7	0.403585	5	0.304105	16	0.897498	18	0.922425	15	0.885846	3	0.182173	5	0.306354	10	0.537426	5
whz_003332	9	0.210568	9	0.18246	9	0.1942	2	0.046688	8	0.19315	11	0.252109	6	0.154891	4	0.0966363	4	0.104935	8	0.206843	3	0.068769	7	0.17573	15	0.379878	13	0.362139	7	0.190221	11	0.283155	2	0.0611875	1	0.0322737	10	0.297652	7	0.19035	12	0.376049	2	0.0644448	8	0.260099	10	0.285177	6
whz_003334	37	0.553687	27	0.350109	43	0.593457	42	0.627102	44	0.679471	40	0.586367	22	0.363255	29	0.448118	28	0.46982	16	0.264598	26	0.381205	11	0.176626	63	1.02049	21	0.374167	14	0.243333	10	0.164644	19	0.371792	6	0.123855	21	0.3998	20	0.347855	15	0.300655	13	0.267926	8	0.166361	13	0.237122	6
whz_003337	215	3.06645	224	2.76835	215	2.82809	190	2.70381	221	3.2527	219	3.05976	186	2.92709	202	2.97495	157	2.51077	193	3.04199	203	2.83671	218	3.33621	183	2.82522	196	3.3284	160	2.6505	185	2.90303	130	2.42451	141	2.77406	72	1.30644	102	1.69084	65	1.24172	106	2.08215	99	1.96215	85	1.47768	116
whz_003340	15	0.972014	27	1.51608	30	1.79292	17	1.09915	17	1.1368	21	1.33305	63	4.50451	81	5.41998	73	5.30414	5	0.358059	14	0.888857	12	0.834377	4	0.280572	15	1.15733	13	0.978442	695	49.5506	581	49.2313	599	53.5437	663	54.6581	669	50.3863	565	49.0392	342	30.5222	324	29.176	403	31.8311	334
whz_003341	1	0.0301329	7	0.182774	2	0.0555813	8	0.240523	0	0	0	0	9	0.299233	12	0.373382	11	0.371659	4	0.1332	1	0.0295232	0	0	9	0.293553	1	0.0358776	6	0.209992	30	0.994592	33	1.30028	11	0.457229	19	0.728374	25	0.87556	22	0.887927	11	0.456502	14	0.586231	18	0.661118	14
whz_003361	28	5.29876	31	5.08341	39	6.80674	34	6.4198	16	3.12458	26	4.81989	25	5.22014	36	7.03478	26	5.51697	22	4.60089	16	2.9666	23	4.67029	15	3.07264	13	2.92916	15	3.297	42	8.74478	30	7.42372	30	7.83138	43	10.3525	52	11.4373	51	12.9271	36	9.38271	36	9.46714	39	8.99595	58
whz_003362	134	7.68917	193	9.5964	159	8.41453	122	6.9849	147	8.70456	135	7.58848	98	6.20478	121	7.16954	119	7.65654	84	5.32668	120	6.7465	118	7.26535	121	7.5156	101	6.90047	122	8.13102	221	13.9524	198	14.8567	152	12.0315	231	16.8635	268	17.8737	218	16.755	214	16.9121	237	18.8983	217	15.1775	233
whz_003364	16	4.50196	16	3.90102	28	7.26604	5	1.40371	16	4.64576	8	2.20505	7	2.17323	17	4.93926	7	2.20846	19	5.90797	20	5.51359	12	3.62295	21	6.39594	11	3.68517	5	1.63404	11	3.40531	15	5.51895	10	3.88134	21	7.51728	11	3.59732	10	3.76873	15	5.81275	22	8.60209	15	5.14444	13
whz_003368	9	0.348657	9	0.302117	12	0.428741	3	0.115959	0	0	3	0.113848	6	0.256468	1	0.0400025	7	0.304064	0	0	0	0	0	0	5	0.209667	0	0	0	0	19	0.809828	17	0.861169	17	0.908458	18	0.887133	16	0.720413	23	1.19343	20	1.06708	12	0.646007	14	0.661074	17
whz_003370	10	0.744233	22	1.41876	13	0.892299	9	0.668309	4	0.307202	5	0.364524	9	0.739056	4	0.307398	6	0.500693	7	0.575718	9	0.656257	4	0.319425	12	0.966705	9	0.797507	9	0.777969	26	2.12895	19	1.84904	40	4.10648	39	3.69261	52	4.49798	36	3.5886	31	3.17746	39	4.03342	34	3.08428	25
whz_003373	195	17.5947	157	12.275	156	12.9816	137	12.3337	139	12.9425	156	13.7885	134	13.3407	137	12.7643	161	16.2886	146	14.558	147	12.9953	130	12.5861	130	12.6968	150	16.1147	123	12.8903	74	7.34618	72	8.49499	54	6.7211	54	6.1987	66	6.92143	48	5.80099	69	8.57443	59	7.39773	86	9.45825	46
whz_003374	539	18.5905	658	19.6655	630	20.0402	411	14.144	402	14.3082	412	13.9203	375	14.2712	315	11.2188	371	14.3479	478	18.2194	574	19.3971	455	16.8389	592	22.1019	506	20.7796	630	25.238	191	7.24803	156	7.03577	179	8.51641	87	3.81753	104	4.1691	93	4.29636	104	4.94022	131	6.27877	139	5.84365	85
whz_003376	52	1.38364	94	2.16732	50	1.22701	43	1.1416	38	1.04342	61	1.58999	38	1.11565	45	1.23641	58	1.73045	22	0.646911	15	0.391051	17	0.485364	46	1.32489	29	0.918756	43	1.32892	56	1.63942	46	1.60052	31	1.13784	22	0.744735	24	0.742225	17	0.605873	20	0.732923	25	0.924398	15	0.486492	14
whz_003377	1	0.210337	1	0.182261	3	0.581963	0	0	0	0	0	0	4	0.928329	3	0.651582	1	0.235845	3	0.697334	2	0.412163	0	0	1	0.227678	1	0.250438	0	0	14	3.23987	10	2.75043	4	1.16058	4	1.07038	5	1.22234	6	1.69037	9	2.60716	7	2.04604	5	1.28189	4
whz_003386	1090	40.9407	1310	42.636	1208	41.8459	333	12.4795	302	11.7055	313	11.5165	293	12.1429	343	13.3031	288	12.1292	297	12.3279	396	14.5729	374	15.073	371	15.0836	306	13.6846	355	15.487	835	34.5063	602	29.5671	609	31.5534	726	34.6917	797	34.793	790	39.7438	685	35.4347	689	35.9623	781	35.7557	778
whz_003393	5031	369.706	5916	376.71	5686	385.36	5383	394.687	4957	375.903	5393	388.221	3734	302.762	3892	295.329	3594	296.136	4198	340.916	4781	344.226	4527	356.954	5768	458.808	5187	453.839	5525	471.569	1727	139.63	1420	136.45	1360	137.861	1255	117.329	1371	117.097	1239	121.952	1047	105.964	1080	110.287	1329	119.04	1118
whz_003396	83	1.11419	79	0.918931	78	0.965677	100	1.33938	81	1.12207	108	1.4202	95	1.40711	111	1.53863	125	1.88148	42	0.623062	33	0.434026	30	0.432116	58	0.842774	63	1.00694	67	1.04464	70	1.03386	74	1.29896	60	1.11104	101	1.72489	105	1.63823	97	1.74407	21	0.388247	24	0.447703	27	0.441783	43
whz_003397	39	0.390505	46	0.399113	43	0.397089	43	0.429592	40	0.413311	25	0.245216	63	0.69603	79	0.816808	69	0.774679	112	1.23932	120	1.17724	109	1.17108	66	0.715335	78	0.929906	70	0.814086	22	0.242364	48	0.628473	47	0.649172	75	0.955395	64	0.744812	68	0.911978	37	0.510238	28	0.3896	36	0.439369	65
whz_003401	981	41.623	1055	38.7877	1023	40.0312	798	33.7826	877	38.3989	897	37.2824	946	44.2875	903	39.5625	885	42.1035	669	31.3685	706	29.3489	728	33.1433	947	43.4929	816	41.2228	921	45.3874	256	11.9505	240	13.3156	235	13.7541	68	3.67057	56	2.76158	46	2.61418	97	5.6682	110	6.4857	98	5.06823	108
whz_003402	382	12.0721	405	11.0905	371	10.8131	285	8.98651	282	9.19654	285	8.82291	276	9.62399	292	9.52872	273	9.67373	304	10.6169	332	10.2797	306	10.3763	294	10.0571	290	10.9119	326	11.966	153	5.31979	94	3.88447	99	4.31574	55	2.21128	78	2.86497	61	2.58205	68	2.95964	83	3.645	90	3.4668	71
whz_003403	254	10.7273	273	9.99074	309	12.0358	158	6.65797	147	6.40665	140	5.79206	210	9.78596	157	6.84683	169	8.00306	138	6.44081	181	7.48962	186	8.42891	200	9.14307	183	9.20222	162	7.94665	350	16.2633	282	15.5737	228	13.2829	336	18.0534	343	16.8367	324	18.3281	290	16.8681	273	16.0222	316	16.2671	275
whz_003405	17	0.412169	13	0.273115	28	0.626098	19	0.459628	2	0.0500393	12	0.285006	17	0.45478	20	0.500712	15	0.407782	9	0.241142	20	0.475094	20	0.520303	11	0.288684	17	0.490748	14	0.394244	41	1.09369	25	0.792593	28	0.93645	26	0.801974	23	0.648126	24	0.779384	30	1.00174	33	1.11183	33	0.975228	30
whz_003406	7	2.53712	3	0.942195	2	0.668546	0	0	1	0.374023	0	0	1	0.399916	5	1.8713	1	0.4064	0	0	0	0	0	0	1	0.392326	1	0.431545	1	0.420973	7	2.79141	9	4.26549	6	2.99981	18	8.29996	13	5.47636	11	5.3401	5	2.49587	4	2.01466	10	4.41783	11
whz_003407	2	0.316804	2	0.274516	0	0	0	0	4	0.653847	0	0	0	0	3	0.490698	0	0	0	0	0	0	0	0	0	0	0	0	1	0.183981	11	1.91707	9	1.86418	12	2.62206	15	3.02282	19	3.498	18	3.81898	11	2.39973	10	2.20121	7	1.35153	18
whz_003411	6	0.230628	6	0.199842	10	0.354501	2	0.0767036	3	0.118997	8	0.301229	10	0.424117	8	0.317527	10	0.430994	13	0.552213	7	0.263621	4	0.164976	11	0.457674	8	0.366128	14	0.625027	27	1.14184	19	0.954987	10	0.530225	22	1.07583	24	1.0722	22	1.13265	16	0.847011	14	0.747804	27	1.265	22
whz_003412	40	0.842454	59	1.07675	25	0.485606	33	0.693468	26	0.565086	27	0.557054	23	0.53449	13	0.282723	16	0.377848	25	0.581875	12	0.247623	21	0.474576	10	0.227977	32	0.802453	14	0.342472	38	0.880548	38	1.04653	28	0.813476	39	1.04499	40	0.979156	33	0.930924	37	1.07324	24	0.702421	16	0.410745	41
whz_003413	125	4.1941	136	3.95407	126	3.89903	70	2.34343	71	2.45834	53	1.74201	37	1.3698	45	1.55909	36	1.35438	80	2.96634	101	3.32026	90	3.24019	96	3.48661	74	2.95626	98	3.81914	55	2.03037	38	1.66723	37	1.7125	27	1.15253	32	1.24791	26	1.16846	40	1.84841	26	1.21228	45	1.84038	30
whz_003414	49	5.72585	52	5.26531	38	4.0953	45	5.24665	57	6.87344	54	6.18137	38	4.89952	25	3.01658	27	3.53768	27	3.48667	44	5.03755	38	4.76461	42	5.31248	28	3.8957	18	2.44302	84	10.7996	41	6.26486	52	8.382	61	9.06847	49	6.65496	52	8.13881	52	8.36867	56	9.09351	69	9.82786	66
whz_003419	18	0.682075	27	0.886543	30	1.04843	8	0.302465	11	0.430137	7	0.259839	10	0.418105	11	0.430411	8	0.339907	3	0.125627	12	0.445516	7	0.284615	9	0.369152	5	0.225586	14	0.616167	34	1.41749	23	1.13965	31	1.6204	62	2.9889	47	2.06996	48	2.43621	42	2.19189	57	3.00147	40	1.8475	60
whz_003420	1261	57.0499	1387	54.3742	1258	52.4903	1234	55.7033	1300	60.693	1208	53.537	1074	53.613	1052	49.1459	993	50.3733	1001	50.0469	996	44.1491	955	46.36	1187	58.1292	1018	54.8366	1170	61.4804	639	31.8071	598	35.3773	540	33.7003	520	29.9298	594	31.2343	478	28.9656	435	27.1043	450	28.2913	486	26.8005	467
whz_003421	2267	63.9836	2596	63.4889	2474	64.3983	1381	38.8899	1386	40.3678	1312	36.2742	1362	42.415	1391	40.5392	1303	41.2356	1495	46.6295	1811	50.0793	1469	44.4875	1341	40.9684	1240	41.6698	1279	41.9274	3600	111.79	3067	113.192	2743	106.793	4220	151.527	4511	147.977	3846	145.392	3628	141.024	3717	145.784	4133	142.183	6033
whz_003424	33	1.74242	17	0.777796	37	1.80177	63	3.31899	47	2.5609	54	2.79306	13	0.757372	11	0.599741	9	0.532836	19	1.10866	12	0.620789	25	1.41638	12	0.685843	9	0.565803	3	0.183981	57	3.3113	56	3.86644	47	3.42325	20	1.34348	22	1.35011	8	0.565775	23	1.67254	25	1.83434	20	1.28717	18
whz_003434	26	0.483051	34	0.547363	26	0.445503	20	0.370745	12	0.230068	12	0.218398	20	0.409992	29	0.556351	25	0.5208	24	0.492758	20	0.36406	30	0.598055	34	0.683758	16	0.353934	17	0.366842	39	0.7972	25	0.607356	23	0.589451	21	0.496363	25	0.53984	28	0.696773	13	0.332638	24	0.619628	17	0.384977	30
whz_003450	12	1.03891	32	2.40063	5	0.399233	8	0.691057	11	0.982756	9	0.763286	16	1.52842	10	0.893983	23	2.23273	4	0.382702	3	0.254473	14	1.30055	10	0.937134	10	1.03082	8	0.80445	13	1.2383	9	1.01888	13	1.55254	27	2.97387	9	0.90562	17	1.97134	22	2.62319	37	4.45143	32	3.37687	16
whz_003451	55	1.17771	81	1.50292	38	0.75044	48	1.02551	42	0.928066	47	0.985869	40	0.945062	76	1.68043	40	0.960385	53	1.25416	72	1.51053	43	0.987968	36	0.834412	26	0.662874	35	0.870469	183	4.3113	180	5.04	158	4.66694	160	4.35868	230	5.72411	174	4.99043	244	7.19571	243	7.2307	268	6.9948	250
whz_003452	32	2.77793	28	2.10623	32	2.562	38	3.29141	32	2.86667	52	4.42203	25	2.39463	31	2.77885	48	4.67223	27	2.59023	34	2.89183	17	1.58351	22	2.06728	22	2.27393	12	1.20994	119	11.3659	101	11.4651	91	10.8972	107	11.8172	106	10.6951	108	12.5577	100	11.9559	135	16.2857	151	15.9777	136
whz_003458	31	7.53311	39	8.21209	28	6.27521	22	5.3341	29	7.27219	21	4.99895	35	9.38439	25	6.27312	20	5.44946	17	4.56525	35	8.33303	22	5.73634	23	6.04984	21	6.07596	31	8.74953	37	9.8923	34	10.8038	39	13.0731	42	12.9844	52	14.6866	49	15.9486	38	12.7176	32	10.8059	21	6.2201	25
whz_003459	13	1.05435	12	0.84333	11	0.822793	3	0.242766	7	0.585859	2	0.158897	9	0.805393	24	2.00994	16	1.45503	15	1.34442	28	2.22495	15	1.30536	16	1.40464	5	0.482828	11	1.0362	44	3.92623	27	2.86343	19	2.12566	19	1.96044	14	1.31969	19	2.06399	29	3.23927	17	1.91597	16	1.58171	20
whz_003471	2	0.0491593	1	0.0212987	2	0.0453382	0	0	0	0	1	0.0240781	5	0.135604	0	0	3	0.0826814	4	0.108652	3	0.072247	0	0	1	0.026606	0	0	0	0	17	0.459735	8	0.257128	20	0.678119	20	0.625412	36	1.02845	24	0.790134	26	0.880154	40	1.36627	42	1.25832	33
whz_003479	3	0.0625272	0	0	0	0	0	0	0	0	0	0	0	0	0	0	0	0	0	0	0	0	0	0	0	0	0	0	1	0.024208	19	0.435697	17	0.463319	21	0.603764	8	0.212128	7	0.169571	11	0.307082	9	0.258345	10	0.289633	16	0.406475	9
whz_003480	22	1.85462	51	3.72545	35	2.72118	26	2.18691	21	1.82686	28	2.31226	10	0.930159	11	0.957537	20	1.89048	5	0.465806	4	0.33038	6	0.542729	50	4.56253	25	2.50931	29	2.83949	4	0.371001	9	0.992106	3	0.348862	0	0	1	0.0979799	1	0.112913	0	0	0	0	1	0.102754	0
whz_003486	11	0.940909	13	0.963551	4	0.315554	2	0.170691	10	0.882694	0	0	6	0.566281	4	0.353302	8	0.767284	7	0.661692	3	0.251419	4	0.367126	3	0.277767	1	0.101845	5	0.496748	24	2.25865	17	1.90146	24	2.83183	19	2.06761	29	2.88309	23	2.6351	14	1.64927	11	1.30752	22	2.29374	23
whz_003487	248	15.5522	270	14.6717	274	15.8471	271	16.9565	258	16.6961	276	16.9549	289	19.997	282	18.2609	252	17.7195	309	21.4142	285	17.5109	226	15.2072	277	18.8029	236	17.6212	235	17.1167	203	14.0062	156	12.7923	139	12.0242	89	7.10053	108	7.87172	103	8.65151	142	12.2642	132	11.5031	114	8.71387	84
whz_003490	814	46.7925	1069	53.2484	1027	54.4478	920	52.7674	928	55.0497	1009	56.8185	792	50.2346	798	47.3681	770	49.6311	802	50.9483	826	46.5216	850	52.4289	848	52.7657	768	52.565	788	52.6125	784	49.5851	575	43.2219	661	52.4148	336	24.5726	400	26.725	309	23.7916	514	40.6935	534	42.6573	616	43.1617	455
whz_003493	5863	895.544	6510	861.637	6244	879.605	2656	404.782	2655	418.492	2713	405.942	3702	623.92	3642	574.432	3693	632.495	6036	1018.87	6861	1026.78	6112	1001.73	4402	727.815	4059	738.192	4370	775.281	1512	254.098	1203	240.279	1273	268.223	2447	475.512	2587	459.271	2304	471.372	2093	440.297	2167	459.966	2338	435.289	2740
whz_003494	24	2.14738	15	1.16296	22	1.81542	6	0.535642	9	0.830988	8	0.701187	27	2.66555	34	3.14129	16	1.6052	16	1.58205	15	1.31496	13	1.24807	13	1.25905	14	1.49145	6	0.623533	27	2.65793	38	4.44595	28	3.45585	79	8.99258	76	7.90344	46	5.51276	39	4.80586	30	3.73008	37	4.0352	92
whz_003495	24131	1614.26	28952	1678.24	26921	1660.91	27158	1812.68	26755	1846.96	27100	1775.88	13629	1005.98	13691	945.724	13292	997.009	29011	2144.68	33597	2202.02	29247	2099.32	22839	1653.78	20586	1639.66	22045	1712.85	28146	2071.56	23539	2059.06	22795	2103.48	20442	1739.73	22025	1712.45	19678	1763.16	15740	1450.15	15496	1440.51	17692	1442.58	10551
whz_003496	202	18.1752	259	20.1931	264	21.9073	156	14.0048	140	12.999	152	13.3973	105	10.4242	89	8.26891	89	8.97899	235	23.3667	253	22.3033	205	19.7916	72	7.01234	50	5.35648	68	7.10635	5481	542.587	4738	557.45	4237	525.879	1046	119.734	1034	108.132	887	106.897	976	120.944	1038	129.785	1191	130.618	379
whz_003497	183	19.2775	216	19.7165	220	21.3737	109	11.4565	100	10.8706	91	9.39047	95	11.042	108	11.7477	100	11.8116	344	40.0461	511	52.7403	433	48.9426	146	16.6478	140	17.5594	170	20.7998	6429	745.119	5470	753.477	5115	743.267	1043	139.78	1150	140.8	1049	148.009	1331	193.102	1380	202.012	1507	193.499	562
whz_003499	67	5.11087	69	4.56085	45	3.16585	54	4.10998	63	4.95925	65	4.85714	50	4.20839	62	4.88364	43	3.6779	76	6.40674	50	3.73691	69	5.64767	56	4.62394	52	4.72288	35	3.10098	34	2.85353	42	4.18941	45	4.73514	16	1.55275	10	0.886596	13	1.32824	35	3.67703	27	2.86209	42	3.90513	31
whz_003501	50	1.89801	51	1.67755	54	1.89052	42	1.59076	42	1.64526	48	1.78492	41	1.71727	50	1.95989	48	2.04306	36	1.5102	56	2.08277	39	1.58852	31	1.27378	28	1.26552	35	1.54315	69	2.88179	63	3.12719	38	1.98982	48	2.31809	58	2.55896	62	3.15236	61	3.1891	58	3.05955	81	3.74783	41
whz_003502	812	31.8023	997	33.8356	949	34.2789	902	35.248	1006	40.6589	998	38.2895	722	31.2008	853	34.4971	685	30.0818	690	29.8644	765	29.3553	799	33.5775	664	28.1497	613	28.5855	693	31.5244	466	20.0804	375	19.2051	395	21.3403	316	15.7453	318	14.4755	299	15.6851	292	15.7505	271	14.7493	314	14.9899	292
whz_003505	554	19.6033	691	21.1872	678	22.1262	753	26.5852	615	22.4568	778	26.9678	405	15.8125	537	19.6211	444	17.6162	479	18.7308	526	18.2359	493	18.7182	455	17.4274	437	18.4112	451	18.5356	419	16.3123	334	15.4543	359	17.5232	210	9.45362	222	9.13013	177	8.38891	210	10.234	227	11.1621	208	8.97114	158
whz_003508	665	23.3635	803	24.446	753	24.3988	726	25.4494	647	23.4571	726	24.9861	536	20.7781	563	20.4247	466	18.3574	273	10.5994	309	10.6364	280	10.5554	390	14.8315	328	13.7206	376	15.3431	663	25.6279	572	26.2782	549	26.6065	579	25.8794	560	22.867	539	25.364	349	16.8869	318	15.5254	425	18.2	423
whz_003512	0	0	0	0	2	0.159693	0	0	0	0	0	0	1	0.0955265	2	0.178797	1	0.0970753	0	0	0	0	0	0	0	0	0	0	0	0	11	1.04779	6	0.679255	12	1.43311	4	0.440573	8	0.804995	5	0.579805	7	0.834652	8	0.962471	14	1.47738	9
whz_003520	828	11.5702	953	11.5393	858	11.0574	559	7.79376	527	7.59932	511	6.99482	600	9.25094	691	9.97053	643	10.0747	505	7.79836	551	7.54368	535	8.02163	501	7.57793	484	8.05262	391	6.34595	1175	18.0647	1031	18.8387	881	16.9819	1150	20.4441	1429	23.2085	1201	22.4784	983	18.9179	1051	20.4085	1142	19.451	1111
whz_003522	201	29.8489	229	29.4676	201	27.5288	288	42.6728	280	42.9087	306	44.5144	204	33.4263	231	35.4222	214	35.6334	91	14.934	114	16.5867	107	17.0497	171	27.4873	138	24.4003	175	30.1843	625	102.116	552	107.19	563	115.33	669	126.392	818	141.186	613	121.929	507	103.693	513	105.864	564	102.089	401
whz_003523	861	43.9424	1092	48.2926	992	46.6929	1151	58.6114	1262	66.4654	1313	65.6436	993	55.9186	990	52.1732	923	52.8194	510	28.7643	631	31.5524	602	32.9668	672	37.1239	640	38.8905	672	39.8347	2084	117.02	1856	123.863	1619	113.98	1661	107.848	1798	106.654	1591	108.759	1445	101.568	1479	104.894	1726	107.371	1161
whz_003537	247	34.0769	254	30.365	253	32.1915	257	35.3771	224	31.8909	288	38.9227	230	35.012	252	35.9001	202	31.2482	165	25.1565	208	28.1157	220	32.5676	184	27.478	152	24.9684	172	27.5615	462	70.1275	392	70.7185	415	78.979	547	96.0088	592	94.9271	515	95.1666	517	98.2343	537	102.953	576	96.8616	580
whz_003538	8	0.116589	10	0.126282	17	0.228493	3	0.0436228	5	0.0751954	4	0.0571049	11	0.176882	11	0.165535	7	0.114387	11	0.177158	5	0.0713935	12	0.187649	7	0.110425	10	0.17352	7	0.118488	1	0.0160343	14	0.266795	9	0.180929	27	0.500599	22	0.372644	9	0.17568	13	0.260927	10	0.202519	9	0.159873	7
whz_003552	12	0.66768	8	0.385703	9	0.461836	0	0	0	0	0	0	135	8.28794	149	8.56061	143	8.92142	353	21.7052	425	23.1685	343	20.4777	0	0	0	0	0	0	1	0.0612167	2	0.145513	2	0.153503	21	1.48651	13	0.84069	6	0.447149	1	0.0766296	1	0.0773191	1	0.0678192	2
whz_003553	0	0	2	0.2082	0	0	0	0	0	0	0	0	0	0	0	0	0	0	0	0	0	0	0	0	0	0	0	0	0	0	0	0	2	0.314187	4	0.66288	11	1.68123	13	1.8152	19	3.05733	4	0.661827	2	0.333891	6	0.878602	4
whz_003555	667	29.6535	912	35.1335	734	30.0957	894	39.6564	843	38.6752	908	39.5442	835	40.9602	730	33.5123	853	42.5216	769	37.7815	869	37.8523	816	38.926	663	31.9056	668	35.3598	671	34.6484	438	21.4243	391	22.7306	320	19.6246	316	17.873	344	17.7752	350	20.8416	321	19.6546	289	17.8545	396	21.4591	316
whz_003559	120	5.51063	132	5.25255	118	4.99758	169	7.74342	140	6.63442	169	7.60245	127	6.43501	140	6.63864	101	5.20058	45	2.28368	84	3.77939	71	3.49847	80	3.97662	65	3.55399	67	3.5736	534	26.9801	398	23.8994	419	26.542	717	41.8889	763	40.7239	709	43.6094	433	27.3853	466	29.7376	539	30.1699	691
whz_003560	4	0.225493	7	0.341939	3	0.155974	0	0	4	0.232696	1	0.0552231	3	0.186604	2	0.116422	0	0	0	0	3	0.165698	1	0.0604886	2	0.122042	2	0.134242	0	0	64	3.96951	37	2.72747	39	3.03277	67	4.80517	59	3.86573	35	2.64275	32	2.48447	29	2.27181	22	1.51169	25
whz_003563	1653	175.862	1846	170.179	1726	169.355	1422	150.947	1209	132.733	1261	131.42	1594	187.117	1709	187.747	1589	189.554	1644	193.288	1638	170.74	1614	184.248	1590	183.105	1503	190.389	1383	170.896	699	81.82	515	71.6457	520	76.3137	432	58.4713	485	59.9717	410	58.4247	490	71.7967	436	64.4592	486	63.0233	432
whz_003567	355	7.92149	396	7.65685	361	7.42923	291	6.47884	266	6.12513	313	6.84179	329	8.10028	364	8.38709	344	8.60692	308	7.59508	313	6.84298	226	5.41111	306	7.39101	275	7.30624	222	5.75363	426	10.4585	351	10.2416	338	10.4039	459	13.0302	498	12.9156	442	13.2104	390	11.9854	362	11.225	454	12.3481	435
whz_003584	1	0.0883649	3	0.229709	2	0.162993	0	0	2	0.182375	2	0.173124	0	0	3	0.273736	1	0.099081	10	0.976523	5	0.432885	6	0.568893	0	0	3	0.315634	6	0.615803	2	0.194443	6	0.69329	4	0.487573	8	0.899352	1	0.102703	0	0	11	1.3387	13	1.59633	7	0.753952	3
whz_003585	2	0.0182486	6	0.0474381	2	0.0168301	3	0.0273116	6	0.0564944	13	0.116196	3	0.0302027	3	0.0282652	4	0.0409232	7	0.070583	3	0.026819	7	0.0685326	7	0.0691355	8	0.0869105	5	0.0529883	11	0.110427	10	0.119312	10	0.125863	7	0.0812564	6	0.0636291	9	0.109991	7	0.0879643	3	0.0380382	13	0.14458	6
whz_003592	4	0.220836	5	0.239198	3	0.152753	11	0.605939	22	1.2534	8	0.43266	0	0	3	0.171026	4	0.247617	10	0.610117	2	0.108184	2	0.118479	8	0.478084	10	0.657345	0	0	16	0.971881	14	1.0107	1	0.0761571	6	0.421426	10	0.641676	5	0.369738	9	0.684324	5	0.383601	2	0.134588	12
whz_003596	1287	17.4556	1518	17.8404	1419	17.7499	1417	19.1757	1425	19.9446	1477	19.6238	1545	23.1211	1687	23.6266	1561	23.7394	1435	21.5085	1646	21.873	1468	21.3639	1214	17.8229	1209	19.5238	1221	19.2345	835	12.4602	726	12.8758	663	12.4042	702	12.113	751	11.8386	633	11.4993	574	10.722	572	10.7808	623	10.2993	530
whz_003597	7	0.137163	11	0.18677	5	0.0903578	1	0.0195508	4	0.0808822	0	0	2	0.0432408	2	0.0404668	0	0	3	0.0649624	3	0.0575946	6	0.12615	4	0.0848401	5	0.116652	3	0.0682762	19	0.409614	24	0.61494	24	0.648708	17	0.423786	19	0.43271	14	0.367434	11	0.296852	14	0.381211	14	0.334373	22
whz_003600	2	0.108734	1	0.0471098	1	0.0501409	4	0.21698	0	0	0	0	2	0.119975	0	0	0	0	0	0	2	0.106534	0	0	0	0	0	0	0	0	7	0.418712	3	0.213275	0	0	40	2.76665	52	3.28581	28	2.03895	70	5.24133	62	4.6841	55	3.64471	15
whz_003606	34	1.67527	40	1.70782	31	1.40872	23	1.13073	21	1.06777	19	0.917077	26	1.41353	24	1.22109	29	1.60219	26	1.41573	39	1.88275	30	1.58608	24	1.28003	19	1.11466	49	2.80422	36	1.9516	29	1.86847	50	3.39841	43	2.69547	41	2.34798	42	2.77184	39	2.64654	44	3.01271	40	2.40232	45
whz_003608	60	2.67676	68	2.62871	72	2.96243	103	4.5848	69	3.17659	66	2.88435	75	3.69185	70	3.22468	115	5.75263	79	3.89482	94	4.10873	88	4.2125	88	4.24956	66	3.50578	94	4.87075	30	1.47252	38	2.21679	42	2.58468	28	1.58919	31	1.6074	17	1.01583	24	1.47461	21	1.3019	33	1.79447	18
whz_003613	267	11.4651	276	10.2695	319	12.6332	191	8.18324	166	7.35578	176	7.4033	216	10.234	207	9.17841	186	8.95549	203	9.63307	242	10.1813	254	11.7031	170	7.90166	192	9.81635	185	9.22674	36	1.70079	32	1.7968	35	2.07317	32	1.74814	28	1.39743	18	1.03527	25	1.47848	41	2.44652	24	1.25615	22
whz_003616	0	0	0	0	0	0	0	0	0	0	0	0	0	0	0	0	0	0	2	0.073505	0	0	0	0	0	0	0	0	0	0	8	0.292723	4	0.173951	6	0.275255	14	0.592342	10	0.386536	11	0.489994	1	0.0458029	5	0.231075	4	0.162147	1
whz_003618	1	0.0535947	6	0.278644	0	0	0	0	6	0.33184	5	0.262506	1	0.0591354	3	0.166025	2	0.120189	2	0.118455	2	0.105021	0	0	2	0.116026	0	0	1	0.0622491	21	1.2383	32	2.24262	16	1.18288	84	5.72745	105	6.54059	64	4.59426	30	2.21438	46	3.42594	57	3.7236	31
whz_003621	141	4.3384	138	3.67931	126	3.57552	137	4.20588	142	4.50872	164	4.94312	109	3.70052	127	4.03502	114	3.93302	119	4.04632	137	4.13003	111	3.66465	126	4.19647	78	2.85751	136	4.86026	38	1.2864	31	1.24726	31	1.31575	26	1.01776	18	0.643707	18	0.741817	42	1.77979	22	0.94066	46	1.72518	13
whz_003622	25	3.54045	38	4.66314	48	6.26928	41	5.79333	41	5.9918	43	5.96531	44	6.87538	46	6.72678	47	7.46323	37	5.79059	62	8.60265	33	5.01455	46	7.05147	21	3.54096	27	4.44112	41	6.3883	33	6.11105	28	5.46986	17	3.06286	29	4.77333	35	6.63896	15	2.92562	16	3.14875	22	3.79758	30
whz_003623	892	15.8035	992	15.2292	972	15.8823	794	14.0357	859	15.7049	803	13.9364	993	19.4117	1065	19.4836	983	19.5277	754	14.7626	876	15.206	808	15.3603	694	13.3092	641	13.5216	693	14.2604	639	12.4558	500	11.5835	488	11.9264	454	10.233	506	10.4194	401	9.51582	418	10.1994	371	9.13401	385	8.31408	354
whz_003626	0	0	3	0.0684038	7	0.169879	0	0	5	0.135771	3	0.0773305	5	0.14517	7	0.190201	10	0.295049	0	0	1	0.0257813	0	0	0	0	18	0.563947	8	0.244503	124	3.58994	97	3.33763	98	3.5572	126	4.21807	130	3.97586	132	4.65233	81	2.93547	101	3.69321	87	2.79041	74
whz_003628	4	0.122371	2	0.0530181	9	0.253933	9	0.274718	1	0.0315699	6	0.179811	5	0.168777	12	0.37908	8	0.274422	6	0.202849	6	0.179842	5	0.16413	10	0.331148	7	0.254976	2	0.0710655	119	4.00542	89	3.56034	68	2.86964	133	5.17642	124	4.40905	97	3.97469	93	3.91841	110	4.67639	120	4.47471	116
whz_003629	1	0.107459	3	0.279344	5	0.49553	0	0	0	0	0	0	2	0.237136	0	0	3	0.361472	0	0	1	0.105285	0	0	0	0	0	0	3	0.374433	21	2.48282	16	2.24826	12	1.77878	30	4.10132	22	2.7477	22	3.16649	20	2.95993	24	3.58388	39	5.10825	26
whz_003640	42	4.38117	45	4.06753	33	3.17478	74	7.70192	79	8.504	79	8.07263	1	0.115098	1	0.107714	1	0.116964	2	0.230555	2	0.204406	1	0.111929	19	2.14535	14	1.73881	18	2.18084	1	0.114769	0	0	3	0.431681	1	0.132709	0	0	1	0.139719	0	0	0	0	0	0	34
whz_003647	67	9.94964	96	12.3532	85	11.6415	78	11.5572	62	9.50122	70	10.183	74	12.1252	95	14.5676	82	13.6539	59	9.6825	83	12.0763	85	13.5441	64	10.2877	91	16.09	79	13.6261	213	34.8013	128	24.8557	110	22.5333	381	71.981	337	58.1658	324	64.4453	167	34.1553	180	37.1454	157	28.4183	178
whz_003649	7	2.58086	2	0.63896	3	1.02011	1	0.367869	0	0	0	0	2	0.813622	4	1.52285	0	0	0	0	1	0.361235	0	0	0	0	0	0	1	0.428231	11	4.46214	23	11.0886	4	2.03436	26	12.1955	34	14.5697	25	12.3458	23	11.679	16	8.1976	20	8.98799	22
whz_003650	0	0	1	0.0965096	0	0	0	0	0	0	0	0	1	0.122891	2	0.230014	0	0	0	0	0	0	1	0.119507	0	0	0	0	0	0	25	3.06349	8	1.16511	18	2.76545	13	1.84203	28	3.62458	21	3.13276	7	1.07374	8	1.23818	11	1.49332	5
whz_003652	3	0.177381	9	0.461111	7	0.381718	6	0.353968	1	0.0610157	2	0.115841	2	0.130479	8	0.488436	5	0.331488	1	0.0653416	1	0.0579308	1	0.0634434	1	0.0640015	0	0	3	0.206024	12	0.78064	21	1.62364	15	1.22343	39	2.93367	33	2.26781	29	2.29667	12	0.977186	9	0.739484	5	0.360348	0
whz_003659	17	1.19583	17	1.03621	24	1.55701	20	1.40371	4	0.29036	14	0.964709	3	0.232846	4	0.290545	3	0.236621	8	0.621891	15	1.0338	10	0.754782	13	0.989848	0	0	10	0.817019	90	6.96542	84	7.72653	62	6.01608	33	2.95322	28	2.28921	36	3.39186	62	6.00651	40	3.91004	74	6.34481	27
whz_003663	12	0.806955	12	0.699239	16	0.992307	31	2.07996	26	1.80425	18	1.18573	42	3.11633	40	2.77753	37	2.78985	12	0.891769	23	1.51537	12	0.865863	14	1.01906	9	0.720599	15	1.17157	39	2.88546	30	2.63799	32	2.96837	9	0.769964	15	1.17237	13	1.17091	12	1.11137	10	0.934475	16	1.31146	8
whz_003664	619	24.1549	718	24.2781	672	24.1848	367	14.2892	398	16.027	419	16.0168	514	22.1311	601	24.217	532	23.2775	442	19.0607	465	17.7783	405	16.9578	424	17.9095	388	18.0272	439	19.8971	1230	52.8084	1037	52.9148	1009	54.3133	1498	74.3681	1618	73.3835	1456	76.1009	1258	67.609	1370	74.2908	1511	71.8695	1346
whz_003667	1	0.0138949	8	0.0963214	2	0.0256298	3	0.0415914	3	0.0430163	6	0.0816685	11	0.168646	6	0.0860873	9	0.14022	5	0.0767767	13	0.176979	4	0.0596371	8	0.120323	9	0.148896	10	0.161386	0	0	6	0.109016	9	0.172504	13	0.229805	14	0.226094	8	0.148888	4	0.0765466	3	0.0579265	8	0.135492	2
whz_003669	17	0.271564	28	0.387576	25	0.368316	8	0.127508	16	0.263753	10	0.156484	1	0.0176258	1	0.0164951	0	0	4	0.0706132	3	0.0469533	5	0.0857023	6	0.103747	7	0.133139	4	0.0742153	11	0.19333	2	0.0417769	2	0.044071	7	0.142259	2	0.0371328	5	0.106981	2	0.0440009	2	0.0443969	4	0.077884	1
whz_003670	11	0.25239	14	0.278345	11	0.232772	15	0.343397	12	0.284129	19	0.427051	10	0.253166	25	0.592312	17	0.43736	16	0.405697	13	0.292244	10	0.246195	16	0.397377	16	0.437101	9	0.239846	14	0.353419	26	0.780075	18	0.569707	40	1.16761	20	0.533353	30	0.921965	20	0.632002	26	0.828996	23	0.64324	9
whz_003671	293	14.9895	333	14.7618	299	14.1074	105	5.35962	118	6.22954	117	5.86343	117	6.60435	153	8.08242	125	7.17034	208	11.7594	211	10.5761	187	10.265	192	10.6322	186	11.3296	155	9.21003	243	13.6775	181	12.1082	189	13.3377	369	24.0163	395	23.4867	303	20.7623	278	19.5872	279	19.8346	327	20.3907	309
whz_003672	130	7.80887	130	6.76651	122	6.7587	130	7.79138	120	7.43843	174	10.2386	182	12.0626	182	11.2888	164	11.0459	105	6.97007	103	6.06185	132	8.50783	180	11.7036	138	9.86977	137	9.55821	116	7.66631	92	7.22631	79	6.54594	101	7.71839	132	9.21561	147	11.827	48	3.97096	71	5.92657	64	4.68588	30
whz_003674	303	6.71445	334	6.41344	316	6.45822	105	2.32158	97	2.21817	96	2.08394	293	7.16409	324	7.41385	295	7.32994	82	2.0081	104	2.258	101	2.40153	63	1.51117	44	1.16092	73	1.87889	1427	34.7916	1293	37.4671	1114	34.0528	2193	61.8254	2225	57.3064	1992	59.125	1268	38.6987	1208	37.1993	1412	38.1389	1088
whz_003675	195	22.419	209	20.8212	206	21.8428	205	23.5159	164	19.4572	207	23.3131	159	20.17	176	20.8942	180	23.2041	193	24.5212	196	22.0781	165	20.3548	129	16.0537	150	20.5332	129	17.2259	38	4.80672	43	6.46449	41	6.50229	40	5.85063	72	9.62099	42	6.46763	60	9.50042	37	5.91131	40	5.60542	24
whz_003677	10	0.458891	19	0.755508	8	0.338577	4	0.183145	3	0.142064	2	0.0899054	21	1.0633	15	0.710774	14	0.720357	11	0.557834	13	0.584487	12	0.590868	6	0.298033	0	0	6	0.319795	4	0.201954	2	0.120011	3	0.189902	3	0.175142	4	0.213341	1	0.0614643	2	0.1264	10	0.637689	4	0.223735	4
whz_003679	16	0.456401	23	0.568501	23	0.60508	12	0.341534	5	0.147181	6	0.167658	31	0.975695	64	1.88512	44	1.40731	20	0.630463	28	0.782542	12	0.367289	24	0.74104	18	0.611339	13	0.430706	14	0.439378	15	0.559502	11	0.432832	9	0.32661	12	0.397845	11	0.420275	4	0.157143	12	0.475672	7	0.243383	5
whz_003681	0	0	5	0.102829	4	0.0875565	1	0.0236808	0	0	0	0	1	0.0261876	0	0	1	0.0266122	0	0	0	0	2	0.0509331	0	0	2	0.0565175	0	0	3	0.0783384	8	0.248281	4	0.130958	3	0.0905841	0	0	5	0.158948	3	0.098062	7	0.23087	14	0.405008	14
whz_003683	30	3.44908	17	1.69359	29	3.07495	23	2.63837	25	2.96604	34	3.8292	40	5.0742	54	6.41073	36	4.64083	20	2.54106	27	3.04136	14	1.72707	16	1.99116	22	3.01153	17	2.27008	107	13.5347	93	13.9813	79	12.5288	106	15.5042	100	13.3625	99	15.2451	47	7.44199	51	8.14802	59	8.26799	66
whz_003684	9	0.47796	7	0.322125	7	0.342851	4	0.211951	8	0.438424	4	0.208092	3	0.175791	7	0.383865	4	0.238188	3	0.176065	6	0.312193	10	0.569835	6	0.344909	2	0.126463	4	0.246729	23	1.34388	22	1.52776	17	1.24537	21	1.41883	15	0.925861	14	0.995844	10	0.731406	9	0.664189	23	1.48882	29
whz_003685	9	0.18918	22	0.400711	26	0.504038	28	0.58724	39	0.845963	18	0.370639	30	0.695791	22	0.477514	23	0.542089	11	0.255522	14	0.288325	13	0.293207	14	0.31854	19	0.47552	21	0.512698	164	3.79279	139	3.82059	118	3.42148	150	4.01128	173	4.22652	122	3.43483	51	1.47642	110	3.2131	92	2.35714	125
whz_003688	13	0.280899	14	0.262126	11	0.219208	0	0	10	0.222978	8	0.169333	11	0.262255	3	0.0669358	12	0.290736	10	0.238786	2	0.0423408	5	0.115925	7	0.163722	9	0.231543	11	0.276064	141	3.35203	140	3.95565	106	3.15945	112	3.07882	138	3.4657	95	2.74944	107	3.18419	97	2.91258	84	2.21234	101
whz_003690	5	0.135515	2	0.0469704	7	0.174974	5	0.135212	0	0	8	0.2124	6	0.17943	4	0.111946	2	0.0607797	3	0.089855	9	0.238992	9	0.261734	5	0.146687	9	0.290431	6	0.188877	72	2.14701	50	1.77203	59	2.20582	50	1.72404	38	1.19704	26	0.943855	42	1.56775	43	1.61952	50	1.65179	69
whz_003692	2726	71.6725	2964	67.5276	2962	71.824	2109	55.326	1905	51.6864	2069	53.2885	3062	88.8295	3273	88.8595	3030	89.3264	1965	57.0942	2345	60.4077	2152	60.7112	1990	56.6348	1839	57.5693	1766	53.9297	4285	123.954	3566	122.6	3278	118.887	5163	172.699	5698	174.122	4832	170.164	4058	146.943	3958	144.611	4556	146.008	4661
whz_003693	487	24.1628	574	24.6778	499	22.8337	678	33.564	529	27.085	555	26.9748	532	29.1243	555	28.4343	533	29.6521	493	27.0313	615	29.8962	520	27.6835	555	29.8067	469	27.706	400	23.0509	360	19.6518	285	18.4904	287	19.6426	209	13.1924	232	13.3786	169	11.231	254	17.3564	234	16.1337	312	18.8685	267
whz_003696	116	6.49933	136	6.60277	118	6.09749	102	5.70213	121	6.99602	91	4.99458	224	13.8479	274	15.8523	222	13.9468	354	21.9188	370	20.3112	408	24.5285	257	15.5865	254	16.9445	301	19.5879	144	8.8768	126	9.23135	106	8.19251	162	11.5474	173	11.2658	139	10.4313	277	21.3747	287	22.3456	335	22.8782	219
whz_003697	81	3.89826	106	4.42047	115	5.10437	92	4.41774	96	4.76774	89	4.19588	66	3.50474	77	3.82656	97	5.23442	71	3.77613	77	3.63078	63	3.25332	55	2.86518	76	4.35495	51	2.8508	21	1.11196	32	2.01382	15	0.995813	29	1.7756	32	1.78995	24	1.54707	37	2.45243	38	2.54138	33	1.93582	14
whz_003700	465	12.5552	509	11.9087	531	13.2228	460	12.3924	476	13.2627	542	14.3356	469	13.9723	525	14.6373	495	14.986	534	15.9336	565	14.9466	536	15.5287	442	12.918	462	14.8523	394	12.356	238	7.07017	211	7.44965	216	8.04496	214	7.35096	215	6.74705	193	6.97977	190	7.06533	172	6.45354	206	6.77958	219
whz_003702	159	6.74624	214	7.86783	189	7.39579	186	7.87415	158	6.91794	188	7.81392	155	7.25641	156	6.83472	162	7.70709	189	8.86195	186	7.73215	177	8.05819	152	6.98091	163	8.23446	155	7.63848	108	5.04163	87	4.82689	80	4.68225	45	2.42905	41	2.02187	41	2.33003	59	3.44767	51	3.00701	51	2.63755	61
whz_003704	40	0.638496	59	0.816069	58	0.853855	76	1.21043	48	0.790669	49	0.766198	49	0.863018	38	0.626344	52	0.930706	58	1.02313	74	1.15732	70	1.19894	84	1.45138	41	0.779229	64	1.18656	45	0.790304	45	0.939279	37	0.814705	42	0.852919	43	0.79776	33	0.705547	35	0.769442	34	0.754183	25	0.486412	34
whz_003705	176	7.78683	173	6.6324	157	6.40628	70	3.0901	105	4.79394	107	4.63745	89	4.34474	107	4.88836	91	4.51441	73	3.56923	78	3.38116	102	4.84226	39	1.86774	42	2.21249	47	2.41522	148	7.20432	93	5.38041	121	7.38472	74	4.16524	107	5.50221	110	6.51861	110	6.70271	106	6.51709	122	6.57921	110
whz_003714	10558	233.159	11713	224.138	11112	226.319	11797	259.937	11298	257.47	12111	261.997	13934	339.525	14950	340.912	13077	323.809	10629	259.397	12387	268.015	11206	265.534	9764	233.4	8615	226.521	8647	221.792	23919	581.161	19960	576.387	19085	581.383	17812	500.43	20330	521.811	17172	507.931	20520	624.104	20422	626.712	23966	645.107	22376
whz_003716	344	7.63884	424	8.15852	438	8.97017	484	10.7236	530	12.1451	562	12.2251	507	12.4223	596	13.6662	470	11.7025	363	8.90796	414	9.00724	341	8.12499	275	6.61006	188	4.97061	260	6.70584	1828	44.661	1361	39.5194	1333	40.8319	1511	42.6868	1600	41.2947	1386	41.2236	1658	50.7064	1713	52.8598	1895	51.2913	1705
whz_003724	15	0.744233	11	0.472919	8	0.366071	5	0.247522	11	0.563204	3	0.145809	6	0.328469	3	0.153699	2	0.111265	16	0.877285	11	0.534728	12	0.63885	12	0.64447	6	0.354448	18	1.03729	4	0.218354	11	0.713665	10	0.684413	9	0.568094	4	0.230666	16	1.06329	8	0.54666	14	0.965263	5	0.30238	6
whz_003725	32	0.710098	59	1.13448	67	1.3712	38	0.841352	23	0.526685	50	1.08689	44	1.07732	32	0.733246	48	1.19432	19	0.465934	41	0.891404	21	0.50002	34	0.816678	29	0.766213	44	1.13405	311	7.59297	222	6.44177	223	6.82611	293	8.27172	352	9.07854	252	7.49001	219	6.69301	179	5.51977	201	5.43663	348
whz_003728	37	0.75426	67	1.18351	45	0.846038	29	0.589853	24	0.504877	33	0.658992	27	0.607308	26	0.547298	37	0.845731	57	1.2841	56	1.11849	57	1.24679	39	0.860573	24	0.582524	36	0.852379	18	0.403715	6	0.159939	9	0.253083	6	0.155608	9	0.213239	8	0.218436	17	0.477285	11	0.31161	8	0.198781	12
whz_003729	1970	59.8963	2446	64.4417	2194	61.5217	1681	50.995	1656	51.9576	1848	55.0405	2666	89.4375	3168	99.4604	2810	95.7968	1200	40.3198	1342	39.9769	1275	41.5953	1169	38.4726	1066	38.5899	1129	39.8693	7311	244.565	6217	247.172	6117	256.55	4184	161.84	4519	159.691	4089	166.519	7031	294.415	6751	285.234	7598	281.578	4794
whz_003731	5	0.1719	0	0	3	0.0951226	0	0	1	0.0354781	1	0.0336784	0	0	0	0	1	0.0385492	0	0	2	0.0673686	0	0	2	0.0744283	2	0.0818687	0	0	13	0.491735	5	0.22478	5	0.237124	3	0.131216	7	0.27971	3	0.138146	6	0.284096	7	0.334428	7	0.293338	7
whz_003732	63	1.63101	98	2.19846	66	1.57586	37	0.955747	28	0.748046	44	1.11587	120	3.42785	139	3.71588	117	3.39634	45	1.28745	39	0.989241	22	0.611135	36	1.00884	36	1.10969	43	1.29299	358	10.1972	279	9.44502	267	9.53513	346	11.396	352	10.5916	286	9.91733	297	10.5896	265	9.53368	297	9.37211	262
whz_003735	366	7.47531	419	7.41547	335	6.31032	319	6.50077	320	6.74456	306	6.12233	293	6.60301	369	7.78227	352	8.06124	353	7.96757	372	7.44413	363	7.95527	329	7.27358	325	7.90341	286	6.78461	165	3.70779	162	4.3266	154	4.3388	98	2.54645	133	3.15722	98	2.68095	116	3.26299	121	3.43426	144	3.5849	132
whz_003736	26	1.1172	26	0.968069	24	0.951099	13	0.557347	3	0.133025	11	0.463016	11	0.521525	13	0.576808	18	0.867241	13	0.617309	12	0.505197	18	0.829906	21	0.976741	6	0.306966	8	0.399261	12	0.567311	17	0.955189	14	0.829822	18	0.983987	15	0.749123	9	0.51798	13	0.769324	2	0.119423	9	0.471373	17
whz_003738	9	0.71018	2	0.136752	1	0.0727753	0	0	0	0	0	0	0	0	1	0.0814811	3	0.265435	1	0.0872025	1	0.0773123	2	0.169338	3	0.256242	0	0	1	0.0916509	16	1.38909	6	0.6191	4	0.435397	3	0.301167	7	0.641991	8	0.845531	9	0.978087	12	1.31585	4	0.384726	5
whz_003740	310	18.1289	411	20.8271	366	19.7401	378	22.056	397	23.9583	380	21.7691	319	20.5838	346	20.8938	319	20.9176	335	21.65	378	21.6583	387	24.284	433	27.4095	334	23.2562	412	27.9845	221	14.2195	164	12.5411	185	14.9239	143	10.6391	160	10.8751	141	11.0444	168	13.5309	195	15.8469	165	11.7614	151
whz_003744	17	5.95956	31	9.4168	16	5.17301	8	2.79822	16	5.78816	3	1.03023	3	1.16041	9	3.25791	11	4.32383	7	2.71185	15	5.15204	7	2.63307	14	5.31248	12	5.00875	10	4.0717	20	7.71398	29	13.2937	14	6.77007	21	9.3658	18	7.33404	19	8.92139	18	8.69054	23	11.2045	31	13.2462	31
whz_003746	917	44.8044	1127	47.7147	996	44.8817	1057	51.5291	910	45.8826	995	47.6235	946	50.9998	1023	51.6129	868	47.5535	829	44.762	841	40.2597	859	45.0344	637	33.6895	596	34.6722	578	32.8012	562	30.2114	504	32.2007	486	32.7558	402	24.9884	420	23.851	396	25.9156	361	24.2923	324	21.9987	412	24.5366	459
whz_003747	21	5.9876	17	4.2001	18	4.7333	15	4.26728	23	6.76732	13	3.63098	18	5.66281	16	4.7107	15	4.79552	17	5.35656	20	5.5871	13	3.9772	15	4.62944	12	4.07378	15	4.96748	25	7.84254	31	11.5579	21	8.25949	23	8.34299	23	7.62197	22	8.40176	27	10.6025	46	18.226	18	6.25564	29
whz_003748	165	8.27618	153	6.64988	195	9.02066	122	6.10565	121	6.26306	95	4.66784	116	6.41992	141	7.30291	95	5.34294	87	4.82245	118	5.79896	97	5.22056	126	6.84101	124	7.40543	136	7.92311	134	7.39492	151	9.9039	146	10.1018	199	12.6987	235	13.6999	189	12.6976	128	8.8423	165	11.5008	176	10.7603	153
whz_003750	8	2.06114	6	1.33951	13	3.089	6	1.54239	10	2.65872	8	2.01908	8	2.27422	9	2.39437	11	3.17776	6	1.70833	9	2.27186	9	2.48805	4	1.11553	10	3.06761	11	3.2917	12	3.40158	4	1.3476	21	7.4634	22	7.21107	19	5.68952	15	5.17633	13	4.61285	23	8.23464	17	5.33865	9
whz_003758	146	6.91242	132	5.41536	136	5.93846	161	7.60552	167	8.15922	174	8.06999	165	8.61959	181	8.84885	128	6.79513	152	7.95286	177	8.21056	179	9.09347	168	8.60974	116	6.5391	119	6.54387	65	3.38589	36	2.22876	64	4.17982	33	1.9877	45	2.47625	40	2.53659	52	3.3907	41	2.69749	41	2.36606	39
whz_003759	249	10.1552	299	10.5666	268	10.0805	352	14.3237	346	14.5619	400	15.9806	281	12.645	287	12.0865	275	12.5757	322	14.5126	362	14.465	325	14.2223	374	16.5106	276	13.4023	255	12.0792	72	3.23075	66	3.51978	52	2.92544	59	3.06126	60	2.8441	41	2.23968	68	3.81949	37	2.09695	63	3.1318	64
whz_003760	231	6.44038	258	6.23298	294	7.55971	224	6.23123	152	4.37319	194	5.29844	216	6.64476	227	6.53517	145	4.53293	189	5.82324	239	6.5286	176	5.26517	183	5.52274	171	5.67648	196	6.34697	114	3.49694	141	5.14047	105	4.03821	58	2.05725	81	2.62476	63	2.35263	53	2.0351	51	1.97592	71	2.41281	62
whz_003763	99	9.20455	124	9.99	126	10.8043	47	4.36005	35	3.35807	35	3.18773	43	4.41125	37	3.55222	58	6.04653	26	2.67143	42	3.82595	31	3.09264	30	3.0192	43	4.76013	37	3.99558	166	16.9808	101	12.2793	102	13.0818	111	13.1296	114	12.3191	116	14.4457	72	9.21953	64	8.26888	97	10.9927	135
whz_003766	9	0.328989	6	0.19005	10	0.33713	7	0.255307	6	0.226332	4	0.143234	0	0	5	0.18873	7	0.286912	0	0	0	0	6	0.235337	6	0.237407	3	0.13057	6	0.254742	7	0.281527	8	0.382396	6	0.302545	5	0.232525	5	0.212429	7	0.342729	8	0.402753	2	0.101594	4	0.178223	11
whz_003767	12	0.633609	5	0.228763	11	0.535662	8	0.42146	8	0.435898	4	0.206893	1	0.0582594	6	0.327132	2	0.118408	2	0.116701	0	0	4	0.226621	1	0.0571536	0	0	1	0.0613269	7	0.40665	9	0.621393	5	0.364175	3	0.201522	2	0.122737	6	0.424331	1	0.0727192	3	0.220121	6	0.386151	12
whz_003774	1558	31.882	1625	28.8143	1541	29.083	1295	26.4408	1441	30.4297	1490	29.8684	1423	32.1299	1602	33.8511	1451	33.2933	1379	31.185	1552	31.1167	1438	31.5746	1491	33.0263	1313	31.9909	1385	32.9184	740	16.6607	682	18.2493	667	18.828	575	14.9695	575	13.6758	537	14.7186	496	13.9788	445	12.6543	534	13.3194	474
whz_003782	102	5.53604	109	5.12627	115	5.75645	19	1.02891	31	1.73626	31	1.64819	43	2.57509	36	2.01759	30	1.82571	61	3.65874	57	3.03107	46	2.6789	65	3.8187	70	4.52356	47	2.96283	52	3.10517	21	1.4904	44	3.29421	51	3.52151	45	2.83868	39	2.83516	57	4.26072	49	3.69568	60	3.96932	52
whz_003783	333	12.6934	458	15.1277	390	13.7105	397	15.099	333	13.0988	392	14.6374	467	19.6415	492	19.3655	466	19.9172	439	18.4927	426	15.9098	467	19.1007	445	18.361	392	17.791	480	21.2512	256	10.7363	177	8.82245	156	8.2027	130	6.30428	154	6.82273	115	5.87143	161	8.45215	160	8.47524	223	10.361	111
whz_003785	277	14.2391	282	12.5611	293	13.8908	265	13.5917	260	13.7921	289	14.5528	268	15.2007	293	15.5525	319	18.3867	266	15.1108	255	12.8429	242	13.348	260	14.467	268	16.4029	291	17.3742	543	30.7103	496	33.3401	465	32.9727	505	33.0258	553	33.0394	493	33.944	642	45.4513	626	44.7173	679	42.5439	578
whz_003786	42	2.07903	64	2.74516	58	2.64787	30	1.48169	14	0.715146	14	0.678869	19	1.03774	33	1.68677	14	0.777052	31	1.69581	10	0.484991	24	1.27474	17	0.910886	24	1.41451	31	1.78231	60	3.26773	70	4.53099	46	3.14101	113	7.11623	132	7.59435	97	6.43127	86	5.86299	105	7.22271	91	5.49058	70
whz_003792	2392	170.504	2856	176.404	2443	160.604	3280	233.278	3217	236.636	3398	237.271	1743	137.087	1923	141.542	1748	139.71	2803	220.8	3343	233.471	2721	208.114	3147	242.814	2938	249.35	3001	248.457	2429	190.495	1934	180.266	1946	191.345	1214	110.091	1210	100.245	1160	110.75	1581	155.208	1610	159.477	1766	153.437	1392
whz_003798	98	2.84995	118	2.97351	101	2.70888	197	5.71614	161	4.83161	133	3.78887	109	3.49754	102	3.06297	117	3.81511	115	3.69583	126	3.59008	132	4.11893	104	3.27377	79	2.7354	118	3.98569	34	1.08786	28	1.06476	32	1.28369	28	1.03593	33	1.1154	20	0.779031	40	1.60206	29	1.17195	53	1.87868	18
whz_003799	1045	22.9431	1307	24.865	1045	21.1597	1087	23.8118	959	21.7275	1092	23.4858	1074	26.0175	1125	25.5047	1090	26.8333	1026	24.8935	1139	24.5009	949	22.3564	1027	24.4068	803	20.9911	903	23.0269	603	14.5659	502	14.412	468	14.1737	282	7.87672	311	7.936	242	7.11648	438	13.244	375	11.4411	373	9.98184	321
whz_003802	148	6.036	160	5.65437	158	5.94296	242	9.84757	253	10.6479	258	10.3075	204	9.18002	204	8.59111	181	8.27708	128	5.769	193	7.71201	186	8.13955	175	7.72555	166	8.06081	167	7.9107	279	12.5192	280	14.9324	228	12.8269	108	5.60366	104	4.92977	111	6.06351	254	14.2669	239	13.5452	292	14.5156	212
whz_003805	73	3.19234	50	1.89467	58	2.33923	50	2.18164	86	3.88097	72	3.08436	58	2.79859	48	2.1675	29	1.42199	41	1.9814	57	2.44221	46	2.15846	28	1.3254	27	1.40583	61	3.09832	32	1.53964	22	1.25803	32	1.93035	20	1.1127	18	0.91488	10	0.585733	32	1.92728	22	1.33693	12	0.639636	20
whz_003813	44	1.33336	70	1.8381	39	1.08998	39	1.1792	57	1.78248	20	0.593707	46	1.53808	63	1.97137	29	0.985381	32	1.07164	44	1.30638	53	1.72334	53	1.7385	33	1.19067	39	1.37268	40	1.33364	56	2.21905	55	2.2991	352	13.5706	414	14.5815	354	14.3685	134	5.59255	123	5.17965	164	6.05766	187
whz_003816	25	1.07784	4	0.149434	8	0.318098	41	1.76369	23	1.02328	30	1.26701	22	1.04655	38	1.69172	26	1.25689	27	1.28641	29	1.22499	15	0.693912	14	0.653349	21	1.07799	5	0.250377	1	0.0474347	2	0.112753	3	0.178416	2	0.109699	4	0.200437	2	0.115493	0	0	0	0	0	0	0
whz_003817	180	6.1098	231	6.79427	184	5.7601	243	8.22975	213	7.46087	254	8.44569	136	5.09353	170	5.95847	186	7.0791	144	5.40157	140	4.65592	124	4.51623	142	5.21731	105	4.24353	120	4.73093	70	2.61418	68	3.01819	70	3.27758	72	3.10919	93	3.66896	71	3.22795	63	2.94513	69	3.25464	68	2.81338	49
whz_003818	17	0.521818	16	0.425566	29	0.820968	18	0.551275	33	1.0453	21	0.631446	30	1.01605	33	1.04596	27	0.929276	17	0.576663	19	0.571408	14	0.461103	13	0.431934	11	0.402018	28	0.998249	12	0.405261	6	0.240827	7	0.296393	21	0.820067	9	0.321083	10	0.411134	10	0.422746	14	0.59717	13	0.486384	12
whz_003824	0	0	3	0.161129	0	0	0	0	0	0	0	0	0	0	1	0.064004	0	0	0	0	1	0.0607293	0	0	0	0	0	0	0	0	14	0.954744	10	0.810512	5	0.42751	13	1.02513	12	0.864495	9	0.747192	12	1.02439	7	0.602939	5	0.377756	14
whz_003825	60	4.06889	64	3.76081	51	3.18973	66	4.46576	75	5.24858	79	5.24806	41	3.06785	52	3.64133	48	3.64987	62	4.64643	49	3.2557	57	4.14763	35	2.56919	45	3.63346	51	4.01704	54	4.02904	61	5.40927	35	3.27411	19	1.63923	22	1.73402	18	1.63498	31	2.89532	42	3.95799	33	2.72775	21
whz_003832	26	0.824914	14	0.384893	26	0.760793	19	0.601471	31	1.01497	19	0.590521	11	0.385082	15	0.491426	7	0.249026	13	0.455808	22	0.683881	7	0.238305	10	0.343431	8	0.30221	11	0.405358	7	0.244352	9	0.373389	5	0.218829	11	0.444005	10	0.368757	15	0.637441	20	0.873926	11	0.484984	12	0.464069	23
whz_003834	0	0	0	0	0	0	0	0	0	0	0	0	0	0	1	0.033056	2	0.0717893	0	0	1	0.0313647	0	0	0	0	0	0	1	0.0371817	19	0.669199	15	0.627904	11	0.485748	31	1.26253	21	0.781346	20	0.857556	13	0.573154	4	0.177942	14	0.546276	14
whz_003836	2	0.0639291	1	0.0276978	0	0	0	0	0	0	0	0	0	0	0	0	3	0.107523	2	0.0706483	3	0.0939535	0	0	6	0.207598	3	0.114176	0	0	34	1.19572	21	0.877752	39	1.71962	108	4.3919	68	2.52629	87	3.72479	81	3.56585	58	2.5763	83	3.2338	64
whz_003837	245	38.5232	319	43.4634	295	42.7795	231	36.2405	178	28.8823	177	27.2632	210	36.4335	216	35.0704	185	32.6166	216	37.533	234	36.0491	230	38.8047	222	37.7844	173	32.3881	204	37.2561	350	60.549	355	72.9908	330	71.5765	155	31.0062	171	31.2505	138	29.0636	289	62.584	322	70.3577	385	73.7875	284
whz_003839	1580	41.5246	1929	43.9296	1819	44.0899	2210	57.9518	2137	57.9573	2336	60.1406	1834	53.1831	1964	53.2993	1775	52.3067	1567	45.5114	1765	45.4481	1639	46.2197	1905	54.1935	1793	56.1063	1763	53.816	879	25.4168	773	26.5651	656	23.7822	564	18.8577	593	18.1138	499	17.5656	613	22.188	652	23.812	772	24.7304	617
whz_003840	14	0.232558	17	0.244697	17	0.260442	16	0.265186	16	0.274271	17	0.27663	12	0.219943	14	0.240139	7	0.130381	10	0.183572	16	0.260403	9	0.160416	6	0.107884	10	0.197782	21	0.405167	29	0.530011	23	0.499592	32	0.733254	39	0.824193	26	0.501976	18	0.400489	35	0.800721	18	0.415505	26	0.526433	30
whz_003846	7	0.239888	8	0.237562	3	0.0948178	1	0.0341929	3	0.106093	0	0	9	0.340313	2	0.0707737	5	0.192128	2	0.0757432	6	0.201458	1	0.0367714	1	0.0370949	0	0	0	0	59	2.22457	65	2.91278	40	1.89091	93	4.05465	98	3.90339	84	3.8557	148	6.98524	134	6.38139	192	8.02006	91
whz_003848	6	0.762213	9	0.990704	7	0.820127	1	0.126751	1	0.131093	0	0	1	0.140169	2	0.262353	2	0.284882	4	0.561549	1	0.124465	4	0.545236	0	0	2	0.302509	2	0.295098	5	0.69884	13	2.15949	5	0.876184	19	3.07071	29	4.28182	11	1.87168	13	2.27446	10	1.76532	18	2.78717	20
whz_003860	52	7.56451	69	8.69768	99	13.2822	59	8.56359	81	12.1596	75	10.6877	17	2.72868	20	3.00427	20	3.26226	30	4.82283	32	4.5609	28	4.37054	30	4.72392	59	10.2191	19	3.21027	54	8.6428	44	8.36978	46	9.23072	57	10.549	48	8.11567	46	8.96292	40	8.01396	34	6.87316	38	6.73794	58
whz_003863	128	5.32527	162	5.84014	161	6.17754	75	3.11329	75	3.21994	68	2.77133	38	1.74438	47	2.01912	36	1.67937	149	6.85048	174	7.09257	153	6.83004	189	8.51133	158	7.82658	164	7.92477	57	2.6091	39	2.12168	72	4.13204	188	9.95062	200	9.67091	167	9.30598	103	5.90172	91	5.26106	109	5.52744	92
whz_003864	58	2.79135	77	3.2111	75	3.32894	27	1.29651	35	1.73824	18	0.848605	23	1.22135	18	0.89452	21	1.13323	50	2.65925	54	2.54626	64	3.30496	58	3.02147	60	3.43812	55	3.07439	52	2.75342	37	2.32848	50	3.31938	165	10.1025	198	11.0753	177	11.4097	80	5.30256	60	4.0127	99	5.80747	85
whz_003865	906	39.4586	1213	45.7774	1007	40.4484	666	28.941	656	29.4831	772	32.9365	530	25.4692	536	24.1051	485	23.6846	1135	54.6276	1359	57.9903	1163	54.3492	1129	53.2245	1065	55.2263	1117	56.5038	800	38.3342	724	41.2321	637	38.2695	1353	74.9672	1515	76.6887	1268	73.9685	1050	62.9814	1043	63.1244	1123	59.6155	1048
whz_003866	2	0.71281	0	0	5	1.64351	0	0	1	0.367789	0	0	0	0	2	0.736046	4	1.59851	1	0.393864	1	0.349194	0	0	7	2.70051	0	0	0	0	2	0.784254	2	0.932089	2	0.983273	32	14.5096	24	9.94169	22	10.5022	19	9.32624	15	7.42908	35	15.2047	20
whz_003871	7	1.11709	12	1.65939	11	1.61898	3	0.477681	5	0.823409	5	0.78164	7	1.23258	2	0.329573	1	0.178937	8	1.41086	5	0.781777	8	1.36987	6	1.03644	4	0.760034	2	0.370707	15	2.63369	12	2.50412	9	1.98122	19	3.85748	11	2.04027	7	1.49624	10	2.19786	13	2.88292	6	1.1671	9
whz_003872	219	33.936	284	38.1339	239	34.1564	199	30.7677	196	31.342	182	27.627	208	35.5635	218	34.8822	211	36.6614	194	33.2216	184	27.9355	218	36.247	251	42.1011	267	49.2618	239	43.0155	492	83.8811	419	84.9012	380	81.2269	285	56.1851	234	42.1441	245	50.8506	316	67.4392	315	67.8307	341	64.4074	251
whz_003874	83	4.63823	84	4.06753	76	3.91693	102	5.68723	87	5.01705	81	4.43411	65	4.00787	75	4.3278	67	4.19817	44	2.71725	84	4.59914	62	3.71763	58	3.50838	55	3.65949	60	3.89436	52	3.19713	29	2.11912	39	3.00635	29	2.06173	20	1.299	14	1.04789	33	2.53979	27	2.09671	23	1.56664	21
whz_003877	0	0	7	0.209772	7	0.223269	8	0.27605	9	0.321196	2	0.0677562	10	0.381591	6	0.214267	4	0.155111	5	0.191093	7	0.237188	9	0.333976	4	0.149739	0	0	2	0.0803365	19	0.722951	7	0.316559	15	0.715589	7	0.307986	11	0.442151	12	0.555863	8	0.381041	15	0.720881	14	0.590155	9
whz_003878	136	12.4818	163	12.9629	146	12.3581	40	3.6629	88	8.33445	51	4.58518	75	7.59497	75	7.10774	55	5.65995	115	11.6638	112	10.0712	116	11.4234	131	13.0141	91	9.94406	131	13.9644	92	9.28988	83	9.96095	85	10.7611	81	9.45767	87	9.28034	84	10.326	61	7.71042	79	10.0755	73	8.16635	65
whz_003879	26	7.94274	38	10.0591	26	7.32535	17	5.1817	11	3.46773	17	5.08736	12	4.04486	34	10.7252	27	9.24851	21	7.08956	19	5.68687	26	8.52256	41	13.5577	40	14.5492	29	10.2898	11	3.6972	18	7.1904	6	2.52842	14	5.44108	8	2.84048	12	4.91012	13	5.46953	7	2.97163	4	1.48944	9
whz_003883	2	0.0980182	13	0.552073	8	0.361597	21	1.02689	18	0.910341	16	0.768145	2	0.108151	2	0.101213	3	0.164858	1	0.0541601	2	0.0960349	1	0.0525868	5	0.265247	3	0.175058	7	0.398461	1	0.0539212	0	0	0	0	4	0.2494	6	0.341769	2	0.131287	1	0.0674972	3	0.204314	5	0.298684	8
whz_003890	13	0.711594	17	0.806332	19	0.95918	16	0.873846	2	0.112973	15	0.804316	7	0.422778	17	0.96088	3	0.184128	9	0.54442	19	1.01898	9	0.528605	18	1.06651	13	0.847257	11	0.699346	29	1.7465	23	1.64627	19	1.43464	29	2.01951	21	1.33602	16	1.17307	23	1.73391	17	1.29312	29	1.93487	27
whz_003894	9	0.645835	8	0.497445	7	0.463271	7	0.501191	10	0.740515	22	1.54649	14	1.10849	9	0.666888	10	0.804618	8	0.634413	1	0.0703075	7	0.538985	11	0.854427	6	0.512641	18	1.50024	24	1.89484	34	3.19037	33	3.26658	8	0.730347	11	0.917438	11	1.05727	11	1.08713	18	1.79494	15	1.31201	11
whz_003898	20	0.329327	22	0.313904	19	0.288542	5	0.0821473	3	0.0509769	0	0	6	0.109012	9	0.153028	4	0.073853	97	1.76511	116	1.87145	102	1.80218	27	0.481243	10	0.196056	19	0.363381	78	1.41311	50	1.07659	98	2.22599	1	0.0209487	9	0.172244	2	0.0441104	28	0.634987	23	0.52629	28	0.56198	25
whz_003899	380	6.36504	465	6.74912	438	6.76628	199	3.3258	211	3.64716	247	4.05286	288	5.32275	278	4.80832	252	4.73292	277	5.12744	291	4.77566	209	3.75633	213	3.8619	229	4.56705	274	5.33063	134	2.46948	96	2.10268	104	2.40298	255	5.43398	256	4.98383	211	4.73384	217	5.00595	208	4.84151	238	4.85915	270
whz_003900	879	16.2696	1097	17.5943	1009	17.2241	1095	20.2222	1049	20.0363	1122	20.3436	924	18.8706	1013	19.361	912	18.9275	937	19.1659	1006	18.2435	853	16.9409	791	15.8478	753	16.5946	706	15.1776	566	11.5262	509	12.3194	449	11.4639	401	9.44262	362	7.78756	350	8.677	373	9.50837	409	10.5199	422	9.52064	440
whz_003903	4	0.632048	13	1.77996	3	0.437189	8	1.26126	12	1.95671	10	1.54788	5	0.871738	8	1.3053	13	2.30327	3	0.523859	3	0.464445	3	0.508641	0	0	4	0.752546	4	0.73411	2	0.347699	2	0.413242	2	0.435934	10	2.01025	11	2.02017	6	1.26986	6	1.30572	2	0.439157	3	0.5778	12
whz_003907	560	11.3617	591	10.3901	594	11.1147	727	14.7169	853	17.8591	773	15.3632	653	14.6182	589	12.3396	618	14.059	701	15.7172	730	14.5111	636	13.8456	607	13.3305	522	12.6098	597	14.0682	413	9.21908	359	9.52429	362	10.1313	281	7.25306	335	7.89959	277	7.52745	263	7.34885	232	6.54097	313	7.74042	341
whz_003909	522	19.0488	650	20.5536	639	21.5058	487	17.7318	452	17.0212	459	16.408	458	18.4412	489	18.4263	546	22.3409	375	15.1228	338	12.0847	358	14.0178	471	18.6047	385	16.7279	419	17.7592	411	16.5015	324	15.4606	303	15.2525	91	4.22473	109	4.62306	89	4.35012	168	8.44337	147	7.45443	155	6.89437	108
whz_003911	834	33.7988	881	30.9377	904	33.7879	1445	58.4291	1156	48.3446	1209	47.9964	758	33.8946	848	35.4865	788	35.8074	845	37.8438	948	37.6415	895	38.9187	888	38.954	790	38.1194	926	43.587	406	18.1027	329	17.4347	270	15.0938	264	13.6113	275	12.9531	246	13.3532	221	12.3349	221	12.4459	255	12.5963	243
whz_003914	7	0.327549	8	0.324373	10	0.431556	3	0.140064	0	0	2	0.091676	7	0.361412	2	0.0966363	5	0.262337	2	0.103422	1	0.045846	8	0.401669	3	0.151951	3	0.167141	6	0.326093	56	2.88304	30	1.83562	30	1.93642	35	2.08357	36	1.95788	20	1.2535	52	3.35113	51	3.31626	67	3.82137	31
whz_003916	40	1.87582	60	2.43814	72	3.11402	24	1.12297	29	1.40341	33	1.51597	37	1.91451	25	1.2106	33	1.73522	52	2.69486	44	2.02165	42	2.11339	22	1.11675	52	2.90346	40	2.17872	93	4.7984	72	4.41516	79	5.11043	75	4.47457	84	4.57841	62	3.89436	68	4.39186	82	5.34372	93	5.31593	44
whz_003918	97	13.9213	119	14.799	59	7.80942	83	11.8854	65	9.6267	70	9.84132	86	13.6186	91	13.4859	60	9.65541	53	8.40597	55	7.73382	58	8.93175	61	9.47638	68	11.6199	52	8.66808	223	35.2125	192	36.0324	224	44.3463	238	43.4556	267	44.5375	222	42.6752	251	49.6126	236	47.0674	270	47.2322	176
whz_003919	270	10.7586	315	10.8762	354	13.0092	271	10.7742	263	10.8144	290	11.3197	300	13.1898	302	12.4259	274	12.242	338	14.8837	362	14.1326	326	13.9382	282	12.1631	260	12.3352	272	12.5884	186	8.1543	141	7.34672	148	8.1349	119	6.0325	140	6.48371	136	7.25844	133	7.2988	148	8.19506	154	7.47957	127
whz_003922	93	3.18029	110	3.25951	98	3.09078	80	2.7296	81	2.8584	98	3.28289	83	3.13175	99	3.49583	90	3.45094	98	3.7035	120	4.02057	100	3.6693	127	4.70101	83	3.37944	106	4.21017	47	1.76833	47	2.10167	48	2.26425	22	0.95712	23	0.914148	24	1.09928	32	1.5071	27	1.28306	37	1.54224	24
whz_003923	412	12.6162	454	12.0466	459	12.9629	421	12.8629	396	12.5136	457	13.7087	410	13.8529	478	15.1144	450	15.451	408	13.8069	491	14.7311	453	14.8844	401	13.2917	365	13.3079	431	15.3292	214	7.2099	231	9.24971	209	8.82833	109	4.24638	122	4.34208	95	3.89646	151	6.36823	122	5.19149	137	5.1135	146
whz_003931	26	7.1281	24	5.70149	34	8.59681	2	0.547087	2	0.565829	5	1.34282	8	2.42	2	0.566189	3	0.922216	4	1.21189	1	0.268611	2	0.588343	3	0.890278	3	0.979275	2	0.636856	1	0.301636	1	0.358496	1	0.378182	20	6.97575	27	8.60339	27	9.91467	93	35.115	74	28.1924	98	32.7486	26
whz_003933	17	2.93172	13	1.94264	20	3.18098	17	2.92515	17	3.02536	15	2.53403	20	3.80565	23	4.09574	19	3.67399	11	2.09638	16	2.70344	6	1.11026	15	2.80007	21	4.31197	11	2.20332	60	11.3843	52	11.7263	56	13.3218	108	23.695	114	22.8499	83	19.1719	33	7.83784	29	6.94978	32	6.7265	63
whz_003937	1195	21.2539	1432	22.0694	1263	20.7172	1056	18.7396	954	17.5095	965	16.813	908	17.8189	917	16.8411	928	18.5067	647	12.7168	657	11.4488	610	11.6413	1122	21.6006	1090	23.0823	1068	22.0624	1079	21.1142	954	22.1872	913	22.3996	277	6.26773	272	5.62269	227	5.40767	362	8.86723	400	9.88621	461	9.99394	487
whz_003939	1226	60.0851	1602	68.0324	1409	63.6862	1522	74.4247	1483	75.002	1618	77.6787	1372	74.1919	1565	79.1995	1404	77.1533	1838	99.5463	1940	93.1539	1756	92.3424	1207	64.0306	1190	69.4395	1323	75.3091	1108	59.7447	915	58.6383	823	55.6387	726	45.2661	910	51.835	749	49.1668	806	54.4028	883	60.1364	878	52.449	690
whz_003941	70	3.42019	55	2.32858	66	2.97409	81	3.94878	61	3.07565	79	3.78116	28	1.50951	38	1.9172	43	2.35576	45	2.42978	45	2.1542	31	1.62522	58	3.06749	64	3.72318	60	3.40497	28	1.50519	19	1.21392	16	1.07838	143	8.8889	157	8.91572	120	7.8532	67	4.50854	74	5.02439	99	5.89593	106
whz_003950	0	0	1	0.120324	0	0	0	0	0	0	0	0	2	0.306429	1	0.143386	1	0.155699	0	0	0	0	0	0	0	0	0	0	0	0	8	1.22221	7	1.27103	11	2.10701	9	1.58993	25	4.03478	18	3.34781	16	3.05987	10	1.92963	22	3.7236	13
whz_003983	23	2.00751	26	1.96643	25	2.01246	67	5.83485	69	6.21489	91	7.78067	106	10.2085	126	11.3561	97	9.49318	26	2.50787	39	3.33516	43	4.02714	42	3.96809	29	3.01377	46	4.66335	68	6.53012	75	8.56	65	7.82605	28	3.10919	20	2.02892	23	2.68888	61	7.33277	56	6.7923	84	8.93663	11
whz_003987	9	0.672149	9	0.582428	8	0.551025	4	0.298064	4	0.308275	9	0.658434	7	0.576829	8	0.616942	11	0.921142	6	0.495196	7	0.512205	4	0.320541	7	0.565881	9	0.800292	10	0.867429	2	0.164337	5	0.488289	3	0.309061	4	0.380052	2	0.173603	5	0.500158	3	0.30857	0	0	0	0	4
whz_003993	14	1.01256	22	1.37877	18	1.20067	3	0.216491	6	0.447815	14	0.991899	13	1.03744	17	1.26962	14	1.13535	10	0.799274	16	1.1338	9	0.698449	12	0.939459	19	1.63617	28	2.35213	43	3.42172	31	2.93183	25	2.49421	30	2.76041	13	1.0928	24	2.32497	25	2.49024	26	2.61316	40	3.52629	35
whz_003995	14	0.870291	11	0.592524	14	0.802643	16	0.992391	11	0.705642	22	1.3397	5	0.342951	22	1.41218	14	0.975833	22	1.51134	3	0.182718	5	0.333508	8	0.538307	5	0.370075	8	0.577614	28	1.91504	23	1.8696	31	2.65827	27	2.13531	26	1.87852	27	2.24809	23	1.96913	9	0.777461	28	2.12158	22
whz_003998	25	1.02875	23	0.820115	36	1.36625	26	1.0675	17	0.721895	16	0.644966	38	1.72536	46	1.95461	41	1.89176	38	1.72805	45	1.81428	46	2.03108	28	1.24719	15	0.734927	17	0.812512	17	0.769666	14	0.753324	20	1.13527	17	0.889978	13	0.621754	19	1.04722	24	1.36016	21	1.20085	18	0.902835	10
whz_004005	95	2.16425	122	2.40835	136	2.85746	121	2.75039	121	2.84462	105	2.34326	127	3.19237	122	2.86995	91	2.32453	101	2.54278	100	2.23206	69	1.68668	68	1.67686	88	2.38698	114	3.01647	272	6.81767	202	6.01754	176	5.53091	336	9.7383	371	9.82342	308	9.39828	201	6.30651	187	5.92004	297	8.24719	200
whz_004006	47	1.66401	36	1.10443	36	1.17549	42	1.48366	43	1.57102	65	2.25433	13	0.50784	18	0.658055	16	0.635168	18	0.704261	20	0.693762	24	0.911736	17	0.651494	19	0.80093	24	0.986916	37	1.44126	24	1.1111	26	1.26979	28	1.26118	14	0.576092	25	1.18553	32	1.56033	12	0.59039	20	0.863086	34
whz_004012	628	22.839	694	21.8702	661	22.1706	555	20.1389	533	20.0032	584	20.8055	718	28.8116	772	28.9912	696	28.3817	635	25.5208	729	25.9757	681	26.5745	636	25.0368	568	24.5951	595	25.1331	1008	40.3331	810	38.52	841	42.1904	910	42.1036	1035	43.7485	847	41.2586	860	43.075	840	42.4519	917	40.6493	837
whz_004025	358	22.7845	355	19.5777	380	22.3048	538	34.1636	486	31.9188	488	30.4244	442	31.0387	528	34.6993	401	28.6161	526	36.9951	549	34.2335	509	34.7595	604	41.6099	610	46.2241	536	39.6215	543	38.0223	501	41.6944	435	38.1896	286	23.157	379	28.035	264	22.5047	547	47.946	555	49.085	615	47.7086	248
whz_004026	401	16.5224	476	16.9946	437	16.6061	522	21.4597	448	19.0485	575	23.2082	902	41.0072	845	35.9514	839	38.7615	943	42.9381	1065	42.9932	1037	45.8465	971	43.3063	966	47.3901	917	43.8842	583	26.4289	467	25.161	449	25.5196	488	25.5804	617	29.5473	560	30.9051	726	41.1978	767	43.916	817	41.0313	302
whz_004029	18	0.686944	15	0.49604	16	0.563153	15	0.571171	8	0.31506	18	0.672927	31	1.30538	35	1.37927	29	1.24096	25	1.05437	31	1.15913	11	0.450444	20	0.826194	13	0.590711	13	0.576239	15	0.629829	18	0.898266	8	0.421152	16	0.776835	8	0.354849	3	0.15335	17	0.893525	11	0.583366	11	0.51169	14
whz_004032	127	3.51031	158	3.78421	114	2.90606	76	2.09595	69	1.96809	94	2.54516	115	3.50723	148	4.2241	115	3.5641	110	3.35998	121	3.27679	117	3.46998	95	2.84229	96	3.15933	92	2.95352	48	1.45971	48	1.73487	42	1.60137	43	1.51206	48	1.54201	42	1.55491	51	1.94143	66	2.53504	65	2.18988	36
whz_004034	620	16.6561	765	17.8082	633	15.6835	840	22.5158	878	24.3406	896	23.5796	655	19.4155	698	19.3628	619	18.6459	460	13.6566	562	14.7925	432	12.4528	408	11.8644	392	12.5387	417	13.0115	315	9.31056	276	9.6956	240	8.89392	269	9.19379	312	9.74186	245	8.8158	267	9.87876	248	9.25835	277	9.07042	245
whz_004041	203	8.40738	187	6.71093	198	7.5629	113	4.66949	132	5.64149	122	4.94962	100	4.56973	101	4.31934	101	4.69026	82	3.75303	92	3.73315	95	4.22171	106	4.75198	109	5.37495	116	5.57999	169	7.70078	108	5.84888	139	7.94109	206	10.8541	231	11.1194	225	12.4813	140	7.9855	166	9.55372	147	7.42075	170
whz_004042	1	0.172454	2	0.298868	0	0	0	0	0	0	0	0	0	0	2	0.356151	0	0	2	0.381159	1	0.168965	7	1.2953	5	0.933355	2	0.410664	4	0.801206	11	2.08713	12	2.70607	4	0.951554	8	1.75519	5	1.00219	14	3.23382	16	3.80017	23	5.5119	32	6.7265	19
whz_004043	19	0.563525	33	0.848106	29	0.79326	11	0.325521	12	0.367279	11	0.319594	19	0.621783	12	0.367513	22	0.731633	16	0.524424	10	0.290591	17	0.541014	17	0.545773	5	0.176568	8	0.275588	5	0.16316	12	0.465398	11	0.450042	15	0.565993	23	0.792854	6	0.238355	8	0.326783	13	0.5358	15	0.542272	13
whz_004055	1	0.0880012	0	0	0	0	0	0	0	0	0	0	3	0.291297	3	0.27261	0	0	4	0.389002	4	0.344883	3	0.283276	8	0.762048	11	1.15256	8	0.817692	2	0.193643	3	0.345218	1	0.121392	7	0.783695	14	1.43193	9	1.06083	20	2.42397	14	1.71205	25	2.6816	23
whz_004101	0	0	0	0	0	0	0	0	0	0	1	0.14059	5	0.79178	7	1.03738	7	1.12646	0	0	0	0	0	0	0	0	0	0	0	0	16	2.52646	13	2.4397	8	1.58379	5	0.912933	1	0.166807	3	0.576692	14	2.76724	15	2.99157	28	4.89816	10
whz_004102	29	1.14277	28	0.956085	47	1.70812	24	0.943624	22	0.894622	24	0.926446	40	1.73919	74	3.0111	38	1.67902	31	1.34998	42	1.62156	51	2.15641	26	1.10902	19	0.891453	17	0.778075	7	0.303489	12	0.618339	7	0.380505	12	0.601594	12	0.549602	6	0.316685	1	0.0542714	0	0	0	0	4
whz_004103	5	0.309618	2	0.107316	1	0.0571103	3	0.185355	9	0.575114	6	0.363961	8	0.546603	3	0.191827	6	0.416599	25	1.7108	18	1.09207	11	0.730885	17	1.13949	3	0.221188	7	0.50346	0	0	1	0.080973	0	0	4	0.315121	3	0.215915	0	0	2	0.170567	5	0.430255	10	0.754783	7
whz_004112	0	0	0	0	1	0.0234787	1	0.0254005	0	0	2	0.0498761	4	0.112357	4	0.105149	5	0.142724	0	0	0	0	0	0	0	0	3	0.0909327	2	0.0591366	53	1.48448	49	1.63116	40	1.40468	20	0.647748	34	1.006	46	1.56851	32	1.12195	35	1.23818	50	1.5515	14
whz_004113	1	0.163239	1	0.141449	2	0.301101	10	1.62873	2	0.336906	10	1.59908	9	1.62103	10	1.6856	16	2.92856	3	0.541188	5	0.79968	6	1.05093	1	0.176696	7	1.36052	14	2.65438	16	2.8736	2	0.426911	4	0.900708	12	2.4921	8	1.51782	2	0.437288	8	1.79855	2	0.453684	8	1.59177	5
whz_004116	0	0	0	0	0	0	0	0	0	0	0	0	0	0	0	0	0	0	0	0	0	0	0	0	1	0.0865856	1	0.0952412	2	0.185816	3	0.264026	0	0	0	0	7	0.712361	3	0.278913	5	0.535705	11	1.21184	7	0.778108	5	0.487503	5
whz_004135	0	0	1	0.231623	0	0	0	0	0	0	0	0	1	0.294938	0	0	2	0.59944	0	0	0	0	1	0.286817	0	0	0	0	0	0	17	4.99962	11	3.84487	11	4.056	11	3.74074	9	2.7961	10	3.5803	7	2.57699	10	3.71454	12	3.90978	16
whz_004185	0	0	3	0.694869	0	0	0	0	0	0	0	0	1	0.294938	2	0.552035	4	1.19888	0	0	0	0	0	0	0	0	0	0	2	0.620935	23	6.76419	12	4.1944	19	7.00582	20	6.80135	16	4.97085	22	7.87665	17	6.2584	27	10.0293	23	7.49374	22
whz_004186	0	0	0	0	0	0	0	0	0	0	0	0	6	0.879318	1	0.137151	7	1.0425	0	0	1	0.130134	0	0	0	0	1	0.158144	0	0	72	10.5217	25	4.34203	20	3.66437	23	3.88649	14	2.16124	17	3.02435	35	6.40245	30	5.5372	37	5.99014	48
whz_004194	66	1.51002	89	1.76443	90	1.89906	84	1.91754	68	1.60547	72	1.61368	32	0.807819	31	0.732371	18	0.461766	59	1.49174	69	1.54671	55	1.35021	56	1.38685	45	1.22584	41	1.08951	74	1.86274	49	1.46595	42	1.32552	49	1.42625	73	1.94118	42	1.28707	24	0.756239	41	1.30353	33	0.920276	86
whz_004204	313	12.177	320	10.7875	319	11.4458	286	11.1017	259	10.398	285	10.8614	101	4.33553	99	3.97706	93	4.05685	200	8.59862	235	8.95749	197	8.22359	292	12.2965	295	13.6647	277	12.5166	106	4.53717	84	4.27325	96	5.1519	61	3.01916	56	2.53215	65	3.38706	130	6.96544	154	8.32561	124	5.88008	83
whz_004210	118	7.8609	145	8.37018	124	7.6185	121	8.04269	121	8.31822	124	8.09205	127	9.33511	146	10.0432	158	11.8021	138	10.1595	151	9.85575	122	8.72067	302	21.7771	270	21.4159	241	18.6474	148	10.8476	117	10.192	136	12.4977	99	8.39045	86	6.65877	108	9.63668	88	8.07387	87	8.05395	122	9.90639	139
whz_004216	0	0	0	0	0	0	0	0	0	0	0	0	0	0	1	0.0865937	0	0	1	0.092674	0	0	2	0.179964	0	0	4	0.399391	0	0	4	0.369061	10	1.09658	10	1.15679	8	0.853503	9	0.877208	4	0.449292	13	1.50144	14	1.63148	24	2.45319	13
whz_004223	750	10.0975	832	9.70629	735	9.12638	582	7.81812	557	7.73862	647	8.53305	640	9.50734	719	9.99571	641	9.67659	586	8.71875	584	7.70351	588	8.49436	514	7.49066	433	6.94104	474	7.41212	902	13.3611	839	14.7706	804	14.9317	968	16.5802	1150	17.9952	916	16.5182	747	13.8511	725	13.5641	822	13.4893	763
whz_004247	46	1.5149	60	1.7122	53	1.60976	59	1.93868	77	2.61682	47	1.51625	63	2.28925	73	2.48246	65	2.40022	61	2.22004	59	1.90372	76	2.6856	26	0.926839	10	0.392112	26	0.994515	15	0.543503	21	0.904337	22	0.999425	26	1.08933	44	1.68417	30	1.32331	13	0.589631	12	0.549172	16	0.642263	36
whz_004248	37	1.2049	47	1.32625	55	1.65185	49	1.59211	52	1.74747	34	1.08462	41	1.47319	58	1.95034	42	1.53359	15	0.539814	31	0.989087	19	0.663901	30	1.05749	15	0.5816	19	0.718645	76	2.72299	55	2.34205	59	2.65034	17	0.704302	20	0.756982	25	1.09045	30	1.34549	17	0.769305	23	0.912943	35
whz_004249	321	10.4374	416	11.7208	346	10.3758	248	8.04576	240	8.05296	218	6.94372	219	7.85704	238	7.99093	221	8.05735	179	6.43199	259	8.2511	187	6.52425	307	10.8052	283	10.9562	279	10.5367	236	8.44276	193	8.20598	183	8.20806	74	3.06113	66	2.49424	59	2.56954	188	8.41892	155	7.00359	188	7.45097	110
whz_004250	4	0.138186	15	0.449027	4	0.127445	10	0.344691	14	0.4991	5	0.169208	13	0.495534	13	0.463745	10	0.38736	19	0.725372	14	0.473866	17	0.630163	30	1.12184	11	0.45246	5	0.200625	47	1.78643	58	2.62009	47	2.23976	106	4.65876	133	5.34025	117	5.41382	158	7.51745	145	6.96101	145	6.10574	99
whz_004252	95	7.28139	131	8.70039	121	8.55331	34	2.60013	36	2.8474	53	3.97936	83	7.01931	71	5.61928	72	6.18777	41	3.47278	31	2.32796	40	3.28966	45	3.73342	23	2.09895	55	4.89626	105	8.85448	78	7.81752	74	7.82389	65	6.33818	66	5.8795	59	6.05699	44	4.64465	31	3.30181	42	3.92379	82
whz_004258	2466	117.972	3018	125.107	2794	123.274	2433	116.133	2295	113.299	2358	110.504	3324	175.458	3282	162.128	3291	176.533	2251	119.005	2517	117.976	2197	112.776	2086	108.02	1849	105.319	1990	110.574	4077	214.591	3419	213.88	2979	196.589	5168	314.536	5632	313.152	5009	320.961	4586	302.156	4676	310.858	5352	312.082	4640
whz_004259	219	9.66264	248	9.48157	220	8.95226	68	2.99355	81	3.68801	47	2.0314	111	5.40382	91	4.14596	104	5.14513	40	1.95036	60	2.59374	42	1.98839	79	3.77296	54	2.8368	42	2.15235	357	17.3302	342	19.7316	306	18.624	663	37.2157	646	33.1276	618	36.522	473	28.7424	439	26.9163	519	27.9116	481
whz_004261	131	7.29516	140	6.75567	155	7.96074	175	9.72362	180	10.3441	144	7.85549	111	6.82044	154	8.85556	114	7.11835	67	4.12327	62	3.38281	67	4.00349	71	4.27982	51	3.38156	52	3.3634	127	7.78127	91	6.62657	58	4.45545	87	6.16373	99	6.40773	110	8.20484	28	2.14749	35	2.70852	40	2.71512	42
whz_004265	36	1.05409	32	0.811896	42	1.13418	48	1.4023	34	1.02733	65	1.86438	75	2.42304	80	2.41877	59	1.93703	99	3.20341	108	3.09828	101	3.17318	81	2.56722	76	2.64954	62	2.10851	85	2.73827	66	2.52698	61	2.46379	44	1.63903	41	1.39529	41	1.60795	48	1.93564	43	1.74961	60	2.14137	22
whz_004268	23	1.05394	21	0.833843	20	0.845233	12	0.54865	4	0.189149	10	0.448885	32	1.61795	31	1.46684	18	0.924851	20	1.01279	8	0.359171	18	0.885035	21	1.04162	14	0.763835	15	0.798344	78	3.93248	73	4.37416	64	4.04546	43	2.50678	61	3.2488	51	3.1302	31	1.95641	57	3.62963	56	3.12782	44
whz_004273	195	8.91012	267	10.5715	224	9.43964	153	6.97536	158	7.45009	170	7.6093	231	11.6463	291	13.7301	235	12.04	206	10.4021	285	12.759	232	11.3746	178	8.80386	151	8.21503	149	7.90763	574	28.8565	489	29.2174	472	29.7503	564	32.786	592	31.4395	504	30.8456	288	18.1239	323	20.5093	343	19.1033	386
whz_004274	77	2.09047	76	1.7879	90	2.25348	52	1.40858	58	1.62493	50	1.32975	44	1.31805	44	1.23349	63	1.9178	44	1.3201	50	1.32998	49	1.42741	36	1.05793	57	1.84251	37	1.16672	246	7.34803	210	7.45514	244	9.13782	273	9.42921	306	9.6556	238	8.65453	202	7.55289	198	7.46995	221	7.31325	239
whz_004276	50	1.97394	52	1.77886	61	2.22101	29	1.14232	32	1.30367	33	1.27621	71	3.09277	64	2.609	63	2.78878	53	2.31229	60	2.3208	71	3.00761	66	2.8204	66	3.10234	48	2.20097	183	7.94872	196	10.1182	146	7.95089	232	11.6523	262	12.0218	219	11.5803	215	11.6899	187	10.259	220	10.5865	281
whz_004278	841	13.7775	1016	14.4226	883	13.3411	966	15.7898	989	16.7196	976	15.6628	815	14.7318	919	15.5461	813	14.934	819	14.8272	898	14.4136	817	14.3614	706	12.5194	732	14.278	720	13.6999	481	8.66965	375	8.0332	413	9.33306	249	5.18959	321	6.11201	240	5.26622	247	5.57288	265	6.0328	325	6.48967	259
whz_004280	145	5.41769	209	6.76657	197	6.78844	106	3.95164	103	3.97135	144	5.27054	184	7.58559	153	5.90295	172	7.20585	158	6.52388	132	4.83217	132	5.292	122	4.93412	162	7.20683	170	7.37744	193	7.93389	184	8.98975	187	9.63802	81	3.85027	80	3.47409	91	4.55409	135	6.94687	131	6.80169	125	5.69275	96
whz_004281	40	1.04825	29	0.658536	49	1.18429	31	0.810574	28	0.757213	31	0.795817	13	0.375901	23	0.622392	23	0.67584	23	0.666094	31	0.795956	33	0.927937	37	1.04957	8	0.249619	32	0.974015	44	1.26865	48	1.64486	45	1.62674	127	4.23418	122	3.71595	105	3.6856	109	3.93406	102	3.71454	136	4.3442	86
whz_004286	36	2.22281	54	2.88916	53	3.01811	56	3.44997	30	1.91151	30	1.81455	44	2.99764	52	3.3154	31	2.14622	13	0.887048	49	2.96428	33	2.18632	38	2.53973	21	1.54384	14	1.00401	82	5.57055	54	4.35992	80	6.81382	75	5.89145	89	6.38699	83	6.86424	50	4.25187	63	5.40556	62	4.66614	56
whz_004290	626	8.98428	724	9.00376	699	9.25218	608	8.7064	595	8.81213	583	8.19642	607	9.61221	690	10.2256	577	9.28529	627	9.94442	739	10.3914	699	10.7643	499	7.75199	518	8.8516	518	8.63474	288	4.54762	236	4.42899	250	4.94936	276	5.03939	285	4.754	288	5.53624	293	5.79143	255	5.08568	266	4.65325	251
whz_004293	849	45.924	976	45.7465	942	46.9938	1175	63.4155	1127	62.9087	1276	67.6128	729	43.5096	836	46.6949	739	44.8216	697	41.6646	747	39.589	647	37.5522	642	37.5898	600	38.6426	561	35.2456	203	12.0812	183	12.9439	194	14.4755	140	9.63429	144	9.05314	128	9.27375	192	14.3035	234	17.5892	236	15.56	273
whz_004299	75	3.61221	100	4.17339	92	4.08656	38	1.82609	50	2.48506	38	1.79284	73	3.87936	56	2.78504	59	3.18621	28	1.4903	19	0.896579	20	1.03357	27	1.4076	35	2.00707	44	2.46136	551	29.1976	447	28.1516	512	34.0159	733	44.9134	781	43.7188	633	40.8347	467	30.9769	435	29.1139	555	32.5815	617
whz_004306	1	0.0440611	4	0.152718	0	0	0	0	0	0	3	0.129486	3	0.145848	0	0	2	0.0988088	0	0	0	0	0	0	1	0.0476934	0	0	1	0.0511759	14	0.678682	11	0.63377	6	0.364675	3	0.168165	10	0.512106	10	0.590159	5	0.303413	8	0.489829	7	0.37594	8
whz_004309	21	2.16246	26	2.31995	19	1.80443	0	0	0	0	0	0	0	0	2	0.212662	1	0.115462	0	0	0	0	2	0.220983	0	0	1	0.122606	4	0.478409	8	0.906361	8	1.07721	10	1.42046	27	3.53714	32	3.82987	17	2.34472	30	4.2546	36	5.15146	40	5.02058	21
whz_004310	106	3.82464	96	3.00146	96	3.19458	27	0.972018	32	1.19149	29	1.02501	57	2.26926	60	2.23546	73	2.95337	50	1.99369	56	1.97968	61	2.36164	75	2.9292	24	1.03105	36	1.50868	469	18.6183	326	15.381	303	15.0809	465	21.3451	533	22.352	403	19.4762	432	21.4673	500	25.07	537	23.617	524
whz_004313	56	2.94231	57	2.59509	62	3.00435	22	1.15332	44	2.38566	38	1.95583	49	2.84068	56	3.03823	61	3.5937	98	5.69023	85	4.37565	97	5.46855	87	4.94793	95	5.94302	67	4.08871	66	3.81529	41	2.81688	56	4.05872	43	2.87428	83	5.06855	70	4.92621	60	4.34171	63	4.59982	61	3.90658	41
whz_004314	20	0.750326	14	0.455119	22	0.761204	4	0.149729	6	0.232288	4	0.147003	9	0.372553	13	0.503611	24	1.00958	1	0.0414594	2	0.0735145	6	0.24153	2	0.0812183	6	0.268012	0	0	11	0.454042	12	0.588688	9	0.465761	10	0.477288	11	0.479643	9	0.452248	10	0.516689	7	0.364937	6	0.27437	1
whz_004316	3	0.833155	8	1.92518	2	0.512262	14	3.87934	4	1.14636	5	1.36026	7	2.145	5	1.43386	5	1.55699	2	0.613815	3	0.816297	2	0.595983	0	0	1	0.330664	5	1.61282	14	4.27775	7	2.54206	5	1.91547	4	1.41327	4	1.29113	10	3.71979	3	1.14745	2	0.771852	4	1.35404	19
whz_004322	7	0.845707	8	0.837507	10	1.11424	27	3.2547	20	2.49349	20	2.367	27	3.59924	41	5.1149	23	3.11573	55	7.34324	75	8.87781	52	6.74101	21	2.74628	18	2.58927	20	2.80648	25	3.32311	19	3.00164	15	2.49985	39	5.99441	32	4.49342	29	4.69282	37	6.15648	18	3.022	40	5.89044	34
whz_004323	2	0.335879	0	0	8	1.23908	18	3.01614	18	3.11947	25	4.11282	79	14.6388	48	8.32387	56	10.5451	73	13.5481	86	14.1506	94	16.9387	30	5.45353	22	4.39905	34	6.63197	14	2.58681	12	2.63523	11	2.54827	8	1.70924	16	3.12305	16	3.59904	25	5.78232	31	7.2346	20	4.09401	25
whz_004326	0	0	3	0.221178	14	1.09858	3	0.254678	1	0.0878011	11	0.916821	19	1.78371	18	1.58143	13	1.24022	17	1.59844	16	1.33379	18	1.6433	11	1.01307	14	1.41826	9	0.889402	20	1.87223	6	0.667544	7	0.821567	28	3.03084	9	0.890006	21	2.3932	8	0.937442	10	1.18235	13	1.3482	21
whz_004328	1	0.25158	4	0.871992	2	0.464049	3	0.753049	3	0.778848	0	0	4	1.11035	9	2.33803	3	0.846269	8	2.22418	7	1.72543	5	1.34973	9	2.45088	4	1.19817	8	2.33764	13	3.59834	15	4.93459	18	6.24667	3	0.960191	11	3.21643	8	2.69575	12	4.15783	13	4.54485	9	2.75984	12
whz_004330	3	0.818973	1	0.236551	2	0.503543	20	5.44759	13	3.66224	9	2.40679	9	2.71092	23	6.48347	11	3.36707	16	4.82693	20	5.34935	23	6.73715	12	3.54596	15	4.87554	13	4.12195	19	5.7067	12	4.28364	14	5.27202	8	2.77842	8	2.5383	6	2.19388	13	4.88766	9	3.41421	8	2.66198	11
whz_004331	4	0.240273	17	0.884852	9	0.498592	20	1.19867	42	2.60345	13	0.764954	17	1.12673	25	1.55066	17	1.145	48	3.18632	29	1.70673	37	2.38477	45	2.92591	31	2.21712	35	2.44188	52	3.43662	48	3.77025	70	5.8002	24	1.83407	31	2.16427	31	2.49414	60	4.9637	31	2.58766	48	3.51441	18
whz_004333	3	0.375163	6	0.65017	5	0.576669	17	2.12116	17	2.19383	21	2.57256	6	0.827896	7	0.903916	17	2.38374	43	5.94252	45	5.51359	54	7.2459	53	7.17428	45	6.7003	52	7.55289	64	8.80566	35	5.72336	22	3.79509	34	5.40926	50	7.26732	25	4.18748	40	6.88919	60	10.4268	56	8.53597	25
whz_004338	31	1.06464	44	1.30939	44	1.39364	50	1.71331	36	1.27584	60	2.01854	55	2.08414	59	2.09229	56	2.15644	60	2.27716	58	1.9516	69	2.54266	51	1.89589	39	1.59473	47	1.87477	30	1.13356	28	1.25742	21	0.994853	15	0.655377	17	0.678568	23	1.05799	41	1.93924	32	1.52718	25	1.04651	19
whz_004339	46	2.28762	54	2.327	60	2.75192	52	2.58022	64	3.28444	108	5.26135	58	3.18259	77	3.95411	72	4.01486	46	2.52806	46	2.24134	46	2.45462	32	1.72258	49	2.90139	37	2.13717	35	1.91504	28	1.82083	41	2.81262	40	2.53074	15	0.867008	15	0.999152	25	1.71228	19	1.31305	16	0.969867	28
whz_004340	9	0.693129	32	2.13549	39	2.77009	26	1.99789	6	0.476845	26	1.96151	19	1.61455	12	0.954298	28	2.41791	6	0.510653	5	0.37728	9	0.743727	8	0.666907	7	0.641878	3	0.268351	19	1.60993	6	0.604236	6	0.637416	1	0.0979787	6	0.537066	0	0	0	0	2	0.214043	5	0.469361	2
whz_004344	288	20.0391	345	20.8008	370	23.7435	530	36.7949	433	31.0905	507	34.5573	294	22.5714	308	22.1293	273	21.299	193	14.8404	211	14.3844	219	16.3504	130	9.79112	127	10.5214	139	11.2334	195	14.9281	164	14.9215	128	12.2856	103	9.11765	132	10.6749	92	8.57407	115	11.0203	139	13.44	160	13.5697	211
whz_004363	428	19.6405	484	19.2456	477	20.1876	418	19.1387	316	14.9641	394	17.7114	327	16.557	353	16.7269	288	14.8188	261	13.2359	341	15.3316	347	17.0859	315	15.6467	308	16.8284	279	14.8704	218	11.0065	158	9.48091	163	10.318	91	5.31264	126	6.72024	86	5.28593	97	6.13042	125	7.97111	123	6.87987	145
whz_004364	308	16.3569	399	18.3611	358	17.5344	314	16.6382	288	15.7833	333	17.3237	284	16.6415	283	15.5191	275	16.3754	196	11.5029	214	11.1349	208	11.8526	283	16.2682	265	16.7563	250	15.4206	312	18.23	258	17.9165	278	20.3655	87	5.87799	73	4.50586	64	4.55243	106	7.75291	141	10.4056	160	10.357	86
whz_004368	172	8.34036	135	5.6724	118	5.27711	69	3.33835	76	3.80299	91	4.3226	73	3.90575	75	3.75534	76	4.1322	74	3.96544	63	2.99309	54	2.80964	124	6.50851	80	4.6188	86	4.84357	12	0.640208	10	0.634074	9	0.602004	7	0.431832	4	0.225435	3	0.194846	11	0.734613	9	0.606455	19	1.12299	11
whz_004371	42	1.29043	23	0.612337	28	0.793418	19	0.582459	14	0.443883	14	0.421367	23	0.779721	11	0.348987	13	0.447858	14	0.475354	12	0.361235	9	0.296707	24	0.79818	14	0.51215	26	0.927833	28	0.946514	30	1.20529	19	0.805266	22	0.859941	38	1.35698	24	0.987668	19	0.803986	17	0.725829	27	1.01115	24
whz_004375	25	0.892997	46	1.42378	31	1.02124	37	1.31867	13	0.479191	13	0.454883	20	0.788253	15	0.553264	17	0.680879	23	0.907906	13	0.454963	19	0.728221	23	0.889286	8	0.340238	17	0.705293	77	3.0261	52	2.42883	45	2.21729	62	2.81749	64	2.65702	68	3.25336	40	1.96779	43	2.13441	42	1.82863	41
whz_004376	5	0.61098	4	0.423539	3	0.338093	0	0	0	0	0	0	0	0	2	0.252359	2	0.27403	3	0.405118	7	0.838065	0	0	2	0.26454	0	0	7	0.993495	27	3.62998	20	3.19573	9	1.51705	16	2.48735	21	2.98251	17	2.7824	13	2.18781	14	2.3773	7	1.04261	11
whz_004377	1424	39.1069	1622	38.5985	1572	39.8157	1180	32.3334	1034	29.3035	1156	31.0991	1352	40.9681	1414	40.0981	1226	37.7524	1212	36.7832	1507	40.5489	1292	38.072	1274	37.8719	1230	40.219	1255	40.0311	3037	91.7638	2358	84.6781	2206	83.5698	3061	106.947	3378	107.822	2879	105.901	2661	100.646	2549	97.2776	2966	99.2843	3037
whz_004378	9	0.743084	27	1.93168	19	1.44679	6	0.494279	9	0.766819	11	0.889682	9	0.819905	5	0.426282	5	0.462888	9	0.821185	14	1.13252	8	0.708737	9	0.804343	11	1.08136	11	1.05487	15	1.3626	15	1.61946	16	1.82228	8	0.840322	9	0.863661	10	1.10588	9	1.0234	9	1.03261	7	0.704464	11
whz_004379	68	1.74986	55	1.2264	67	1.59011	24	0.616214	26	0.690435	33	0.831869	31	0.8802	40	1.06288	29	0.836764	26	0.739385	40	1.0085	60	1.6567	53	1.4763	55	1.68515	46	1.37487	55	1.55718	19	0.639339	37	1.3134	26	0.851192	42	1.25617	24	0.827216	37	1.31131	15	0.536395	24	0.752785	27
whz_004381	38	1.47033	44	1.47523	42	1.49878	54	2.08474	51	2.03637	72	2.72905	32	1.36618	49	1.95776	53	2.29942	46	1.96695	60	2.2746	70	2.90623	48	2.01037	51	2.34955	58	2.60658	30	1.27713	40	2.02384	16	0.853988	30	1.47677	43	1.93377	29	1.50295	4	0.213158	18	0.967841	6	0.282975	23
whz_004383	6	0.158272	6	0.137145	5	0.121641	8	0.210557	4	0.108885	10	0.258404	5	0.145529	3	0.0817157	4	0.118311	7	0.204058	3	0.0775348	7	0.19813	5	0.142767	10	0.314077	6	0.183829	16	0.464361	5	0.172467	19	0.691364	38	1.27525	26	0.797134	41	1.44861	23	0.835584	15	0.549849	19	0.610903	14
whz_004384	15	0.407924	28	0.659816	15	0.376216	15	0.407011	13	0.364827	8	0.21312	19	0.570122	15	0.421222	16	0.487887	29	0.871544	51	1.35888	38	1.10885	25	0.735923	27	0.874249	26	0.821244	43	1.28659	39	1.38687	30	1.12541	77	2.66403	63	1.99129	60	2.18551	42	1.57307	39	1.47385	54	1.78998	66
whz_004388	33	1.29483	25	0.849992	35	1.26656	16	0.62639	8	0.323924	24	0.922479	24	1.03905	20	0.810326	32	1.40786	24	1.04067	19	0.730424	18	0.757828	36	1.52899	25	1.16794	38	1.73178	22	0.949739	16	0.820923	7	0.378876	9	0.449264	23	1.04889	15	0.788322	23	1.2429	11	0.599779	10	0.47826	20
whz_004389	19	0.70052	22	0.702856	33	1.12212	26	0.956459	15	0.570707	16	0.577875	25	1.01703	10	0.380714	14	0.57877	17	0.692658	14	0.505729	16	0.632975	23	0.917907	14	0.61458	10	0.428231	29	1.17638	25	1.20529	18	0.915461	8	0.375247	11	0.471373	9	0.444451	15	0.761671	22	1.12717	18	0.80892	10
whz_004390	0	0	0	0	0	0	0	0	0	0	0	0	0	0	0	0	0	0	2	0.225065	1	0.0997696	3	0.327791	0	0	0	0	0	0	17	1.90462	15	1.99733	18	2.52842	20	2.59099	17	2.01201	11	1.50031	20	2.80488	23	3.25464	16	1.98592	15
whz_004391	0	0	0	0	0	0	0	0	0	0	1	0.0191306	2	0.043096	0	0	0	0	5	0.107908	3	0.0574017	2	0.0419093	2	0.042278	4	0.0930088	5	0.113413	2	0.0429728	3	0.0766101	2	0.053878	8	0.198761	12	0.272375	11	0.287732	14	0.376546	10	0.271382	16	0.380861	16
whz_004394	969	45.4749	995	40.462	1053	45.5758	1132	53.0054	1222	59.1799	1341	61.6486	1082	56.0274	1136	55.05	1072	56.4097	1310	67.9395	1373	63.1308	1264	63.6495	1224	62.1775	1011	56.4914	1115	60.7762	685	35.3689	587	36.0221	515	33.3392	488	29.1359	545	29.7269	447	28.0976	681	44.0154	608	39.6507	757	43.3021	418
whz_004395	141	12.9222	149	11.8326	133	11.2416	199	18.1969	190	17.9691	165	14.8132	195	19.7187	201	19.0215	162	16.6473	87	8.81131	98	8.79968	85	8.35867	120	11.9043	133	14.5129	100	10.6446	141	14.2174	111	13.3022	84	10.6193	18	2.0987	29	3.08903	22	2.70057	89	11.2336	70	8.91489	85	9.49517	26
whz_004399	91	3.14204	107	3.20133	93	2.9615	40	1.37802	39	1.3896	52	1.75882	31	1.18102	38	1.35483	27	1.04531	13	0.49604	20	0.676586	22	0.815067	18	0.672739	6	0.246663	20	0.802068	85	3.22903	56	2.52838	52	2.4767	188	8.25826	204	8.18665	169	7.81576	36	1.71192	29	1.39145	52	2.18847	26
whz_004400	351	9.40981	429	9.96569	360	8.9009	211	5.64394	186	5.14567	176	4.62203	253	7.48376	258	7.14208	202	6.07206	231	6.84366	245	6.4352	222	6.38596	227	6.58724	238	7.59685	185	5.76045	485	14.3053	413	14.478	450	16.6413	551	18.7925	533	16.6076	459	16.4816	462	17.0579	491	18.2917	548	17.9069	529
whz_004406	6	0.616855	22	1.95989	13	1.23263	9	0.923209	8	0.848744	8	0.805691	15	1.70157	12	1.27393	9	1.03749	1	0.113615	3	0.302187	5	0.551571	6	0.667708	5	0.612047	11	1.31352	20	2.26227	18	2.41985	20	2.83636	27	3.53147	15	1.79237	11	1.51474	18	2.54867	17	2.42874	20	2.50627	9
whz_004407	747	9.78004	823	9.33677	838	10.1186	704	9.19642	697	9.4169	827	10.6065	792	11.4412	832	11.248	812	11.9203	678	9.80964	783	10.044	619	8.69582	678	9.60846	610	9.50896	583	8.86542	335	4.82556	296	5.06752	298	5.38191	132	2.19864	144	2.19123	128	2.24463	182	3.28172	207	3.76609	194	3.09591	144
whz_004408	2059	121.968	2421	124.268	2225	121.556	1457	86.1139	1372	83.8682	1412	81.935	1693	110.655	1841	112.609	1638	108.796	1380	90.3379	1460	84.7351	1345	85.4889	1150	73.7377	1132	79.8394	1097	75.4754	2268	147.813	1926	149.186	1822	148.88	2560	192.925	3002	206.683	2631	208.748	2220	181.113	2100	172.865	2399	173.214	2308
whz_004413	3	0.063288	3	0.05484	5	0.097281	2	0.0420975	0	0	0	0	0	0	0	0	1	0.0236543	1	0.0233133	0	0	0	0	0	0	0	0	0	0	20	0.464208	15	0.413785	17	0.494708	30	0.805158	19	0.465864	27	0.762917	23	0.668247	19	0.556997	33	0.848554	21
whz_004415	7	0.241436	7	0.209208	2	0.0636197	6	0.206481	5	0.177962	5	0.168935	6	0.228339	14	0.498612	12	0.464083	1	0.0381159	1	0.0337929	1	0.0370086	1	0.0373342	3	0.123199	2	0.0801206	34	1.29022	23	1.03733	36	1.7128	37	1.62355	48	1.9242	35	1.61691	35	1.66257	16	0.766872	26	1.09306	15
whz_004418	33	2.04151	44	2.35867	49	2.79571	22	1.35796	18	1.14912	24	1.45444	34	2.32082	20	1.27761	36	2.49719	32	2.18771	24	1.45469	23	1.52674	32	2.14285	13	0.957555	24	1.72449	31	2.11	20	1.6179	29	2.47478	39	3.06946	34	2.44468	27	2.23725	30	2.55604	38	3.26679	36	2.7146	45
whz_004426	48	1.11127	43	0.86263	45	0.960838	26	0.600591	26	0.621167	19	0.430904	21	0.536444	30	0.717187	13	0.337469	43	1.10015	37	0.839275	45	1.11787	24	0.601443	19	0.523741	36	0.968039	21	0.534912	16	0.484377	16	0.510975	42	1.23706	56	1.50686	33	1.02331	37	1.17975	35	1.12602	41	1.15699	43
whz_004427	139	5.13076	174	5.56535	153	5.20854	91	3.35146	86	3.27582	75	2.71191	67	2.72877	59	2.2488	40	1.65553	68	2.77382	71	2.56772	51	2.01993	79	3.15644	67	2.94459	83	3.55841	109	4.42666	106	5.1163	86	4.3789	259	12.1626	261	11.1973	232	11.4701	184	9.35392	149	7.6428	213	9.58323	146
whz_004428	672	17.2927	780	17.3926	675	16.0198	858	22.0296	760	20.1819	793	19.9901	324	9.19951	396	10.5225	422	12.1764	556	15.8115	631	15.9091	596	16.4566	834	23.2308	649	19.8848	762	22.7751	803	22.7349	681	22.9153	588	20.8724	321	10.5089	327	9.78019	323	11.133	522	18.5001	447	15.9846	504	15.8085	314
whz_004436	105	4.66809	166	6.39491	105	4.30524	126	5.58916	91	4.1749	126	5.48741	91	4.46393	90	4.13165	77	3.83841	60	2.94784	46	2.00369	49	2.33747	97	4.66794	79	4.18177	80	4.13096	245	11.9839	182	10.5805	178	10.9162	175	9.89802	154	7.95749	180	10.7186	175	10.7151	151	9.32882	201	10.8921	173
whz_004438	6	1.71074	13	3.21184	12	3.15554	11	3.12934	14	4.11924	9	2.51376	10	3.14601	7	2.06093	6	1.91821	8	2.52073	5	1.39677	5	1.52969	16	4.93807	10	3.39482	7	2.31816	87	27.292	62	23.1158	80	31.4647	30	10.8822	33	10.9359	44	16.8035	33	12.9586	33	13.0752	46	15.9866	21
whz_004439	6	0.149135	11	0.236918	8	0.18339	4	0.0992006	4	0.102599	3	0.073046	3	0.0822764	9	0.230995	5	0.139351	2	0.0549365	3	0.0730587	1	0.0266703	0	0	1	0.0295945	0	0	11	0.300818	5	0.162511	13	0.44573	2	0.0632439	1	0.0288891	1	0.0332922	0	0	2	0.0690809	5	0.151483	2
whz_004444	4	0.534607	1	0.115811	1	0.123263	19	2.5337	15	2.06881	23	3.01127	1	0.147469	0	0	0	0	2	0.295398	1	0.130948	0	0	1	0.14467	0	0	3	0.465701	12	1.76457	1	0.174767	12	2.21236	0	0	0	0	0	0	5	0.920353	2	0.371454	0	0	1
whz_004448	20	2.77718	30	3.60971	31	3.97003	33	4.57208	25	3.58236	31	4.2168	27	4.13679	41	5.87881	41	6.38365	27	4.14325	25	3.40124	33	4.91686	13	1.95399	25	4.1333	16	2.58051	47	7.18051	54	9.8051	51	9.76888	66	11.6595	63	10.1676	52	9.67145	38	7.2672	44	8.49037	41	6.93943	73
whz_004449	19	4.72444	13	2.80102	10	2.29327	12	2.97717	33	8.4677	26	6.33311	6	1.64617	5	1.2838	12	3.34571	16	4.39663	22	5.35972	21	5.60294	14	3.76815	15	4.4409	8	2.31045	188	51.4325	135	43.8949	125	42.8753	9	2.84708	12	3.46803	4	1.3322	102	34.9306	64	22.1145	85	25.7621	8
whz_004458	0	0	0	0	1	0.0439898	0	0	0	0	0	0	1	0.0526283	0	0	0	0	0	0	0	0	0	0	2	0.103259	0	0	0	0	10	0.52478	6	0.374222	7	0.460566	20	1.21362	25	1.38592	19	1.21384	6	0.394144	2	0.132563	7	0.406966	13
whz_004459	157	4.74647	165	4.32246	153	4.266	71	2.14168	68	2.12146	61	1.80654	68	2.26833	73	2.2789	58	1.96612	42	1.40321	48	1.42179	39	1.26513	100	3.27246	82	2.95167	59	2.07173	179	5.95398	168	6.64147	157	6.54743	136	5.23082	176	6.18428	130	5.26415	256	10.6591	226	9.49465	312	11.4972	171
whz_004460	382	17.7326	428	17.2159	435	18.6233	430	19.916	371	17.772	409	18.5985	216	11.0634	232	11.1206	275	14.3137	738	37.8589	690	31.382	718	35.7629	789	39.6451	775	42.8344	688	37.0943	1292	65.9863	1051	63.7962	971	62.1767	1960	115.751	2156	116.322	1828	113.658	4501	287.757	4383	282.735	5086	287.773	2147
whz_004464	4	0.24938	12	0.648274	5	0.287494	0	0	3	0.193009	6	0.366437	3	0.206371	6	0.386263	10	0.699056	3	0.206693	3	0.18325	4	0.267584	9	0.607361	14	1.03923	5	0.362061	12	0.823124	8	0.652191	9	0.774005	7	0.555212	10	0.724613	3	0.250516	10	0.858638	10	0.866365	10	0.759918	10
whz_004466	378	12.1492	376	10.4718	404	11.9755	346	11.0958	338	11.2106	357	11.2401	424	15.0365	514	17.0589	418	15.0641	341	12.1119	416	13.1	396	13.6569	354	12.3158	310	11.8632	382	14.2603	191	6.75417	191	8.02736	176	7.80313	165	6.74683	195	7.28443	170	7.31844	151	6.68409	148	6.61024	180	7.0517	164
whz_004467	1	0.164495	2	0.285074	5	0.758542	0	0	0	0	0	0	0	0	0	0	0	0	0	0	0	0	0	0	0	0	0	0	0	0	2	0.361964	3	0.645293	1	0.226909	13	2.72054	13	2.48542	7	1.54228	9	2.03894	5	1.14293	3	0.601504	5
whz_004468	7	0.33714	7	0.292137	7	0.310934	0	0	2	0.0994025	4	0.18872	1	0.053142	2	0.0994657	0	0	2	0.10645	2	0.0943767	0	0	0	0	0	0	2	0.11188	20	1.0598	29	1.82639	34	2.25887	36	2.20584	50	2.7989	49	3.16098	34	2.25528	35	2.3425	34	1.99598	31
whz_004469	50	1.88907	81	2.6518	45	1.56801	43	1.62096	35	1.36459	43	1.59145	24	1.0005	26	1.01434	12	0.508359	17	0.709791	35	1.2956	40	1.62158	36	1.47226	23	1.03464	65	2.85235	171	7.10817	176	8.69511	141	7.34849	431	20.7165	457	20.0678	387	19.5841	318	16.5468	328	17.2208	338	15.5654	206
whz_004470	43	3.17078	62	3.96155	59	4.01243	58	4.26728	93	7.07677	89	6.42886	53	4.3122	48	3.65485	46	3.80335	37	3.0151	47	3.39561	34	2.69015	51	4.07072	80	7.02377	54	4.62489	39	3.16406	14	1.34992	34	3.45841	11	1.03193	16	1.37127	4	0.395067	7	0.710893	3	0.30741	13	1.16844	12
whz_004475	639	9.05338	755	9.26901	708	9.25127	586	8.28387	667	9.75194	679	9.42381	727	11.365	735	10.753	734	11.6605	953	14.9213	1096	15.214	992	15.0807	921	14.1245	901	15.1991	906	14.909	330	5.14407	236	4.37226	245	4.78824	297	5.35336	291	4.79191	237	4.49751	265	5.17089	259	5.09929	311	5.37076	324
whz_004476	54	9.38823	78	11.7506	54	8.65848	28	4.85707	18	3.22937	31	5.27957	51	9.78331	42	7.53999	41	7.99254	18	3.45832	24	4.08812	30	5.59643	17	3.19921	16	3.31202	20	4.0386	199	38.065	146	33.1915	138	33.0955	225	49.766	235	47.4857	200	46.573	294	70.3958	310	74.8947	334	70.7786	286
whz_004486	162	6.76172	175	6.32932	168	6.4671	215	8.95379	147	6.33162	222	9.077	175	8.05946	160	6.89594	149	6.97332	127	5.858	173	7.07475	165	7.38969	155	7.0029	172	8.54779	138	6.69009	100	4.59225	95	5.18501	105	6.0455	53	2.81435	42	2.0375	69	3.8575	53	3.04669	77	4.46615	83	4.22266	95
whz_004488	74	5.34607	79	4.94546	90	5.99658	42	3.02746	69	5.14408	53	3.75082	19	1.51455	46	3.43157	35	2.83519	32	2.5548	27	1.91113	30	2.32554	12	0.938401	19	1.63433	33	2.76903	203	16.1355	152	14.3592	170	16.9415	19	1.74629	13	1.09157	8	0.774118	47	4.67639	53	5.32082	41	3.61038	39
whz_004490	25	1.67065	33	1.91089	31	1.91058	28	1.86693	34	2.34466	31	2.02933	50	3.68672	41	2.82918	53	3.97129	37	2.73243	31	2.02969	28	2.00772	39	2.82107	28	2.22785	37	2.87182	117	8.60229	105	9.17525	116	10.6931	36	3.06061	39	3.02911	22	1.96916	191	17.5787	173	16.0654	200	16.2907	109
whz_004493	94	11.965	107	11.8017	84	9.86105	106	13.4622	83	10.9023	74	9.22708	98	13.7638	137	18.0068	118	16.8414	146	20.5372	180	22.4482	165	22.5356	96	13.227	135	20.4599	123	18.1845	50	7.00227	34	5.65911	57	10.0083	34	5.50586	25	3.69855	16	2.72784	62	10.8689	40	7.07531	50	7.7575	58
whz_004494	74	1.56059	89	1.62639	88	1.71158	49	1.03105	29	0.631117	24	0.49581	45	1.04712	77	1.67679	77	1.82079	76	1.77122	93	1.9216	64	1.44823	49	1.11855	50	1.25548	94	2.30248	846	19.6296	698	19.2485	648	18.8509	29	0.778064	30	0.735332	15	0.423704	207	6.01225	149	4.3666	149	3.83009	40
whz_004496	12	0.348184	5	0.125711	5	0.1338	0	0	1	0.0299421	5	0.142116	4	0.12806	5	0.149806	0	0	4	0.12826	3	0.0852848	1	0.0311335	1	0.0314073	11	0.380017	6	0.202204	64	2.0431	47	1.78324	52	2.08128	1	0.0369137	1	0.0337235	4	0.155454	4	0.159844	9	0.362886	3	0.1061	6
whz_004498	171	12.1083	190	11.6578	187	12.212	93	6.57048	79	5.77258	87	6.03468	157	12.2663	142	10.3826	171	13.5767	260	20.3453	234	16.234	224	17.0191	252	19.3149	247	20.8242	201	16.5308	389	30.3055	359	33.2404	307	29.9866	5	0.450421	12	0.987585	12	1.13811	45	4.38844	46	4.52632	85	7.33623	16
whz_004500	79	8.79875	90	8.68586	67	6.88219	41	4.55621	42	4.82723	56	6.10982	61	7.49634	64	7.36046	67	8.36719	43	5.29255	50	5.45615	42	5.0193	52	6.26904	52	6.89573	50	6.46807	84	10.2933	97	14.127	100	15.3636	29	4.10915	21	2.71843	13	1.93933	74	11.351	56	8.66726	67	9.09566	27
whz_004507	1379	64.7161	1500	60.998	1407	60.8976	1536	71.9225	1440	69.7373	1542	70.889	1342	69.4906	1434	69.491	1375	72.3538	1578	81.8385	1793	82.4424	1670	84.0938	1363	69.2385	1221	68.2255	1305	71.1327	474	24.4742	423	25.958	378	24.4703	532	31.7629	590	32.1814	487	30.6119	522	33.7386	499	32.5423	511	29.2304	508
whz_004508	16	1.22928	34	2.26352	19	1.3463	25	1.91644	16	1.26854	32	2.40839	36	3.05181	39	3.09404	53	4.5658	3	0.254715	6	0.451652	1	0.0824384	26	2.16225	11	1.00625	29	2.58785	16	1.35249	33	3.31534	29	3.07346	28	2.73683	29	2.5896	33	3.39592	20	2.11626	13	1.38795	27	2.52848	30
whz_004509	4	0.119744	22	0.570681	9	0.248482	3	0.0896069	0	0	0	0	13	0.429401	9	0.278207	6	0.201398	0	0	0	0	0	0	0	0	0	0	0	0	36	1.18571	29	1.13521	29	1.19755	32	1.21872	39	1.35695	19	0.761836	10	0.412291	9	0.3744	15	0.547332	25
whz_004516	59	2.69014	102	4.02994	78	3.28001	71	3.23003	50	2.3526	69	3.0819	35	1.76082	75	3.53114	50	2.55625	112	5.64343	161	7.19235	133	6.50689	58	2.86256	47	2.55154	62	3.28341	150	7.52483	117	6.97576	95	5.97511	224	12.9936	297	15.7392	218	13.3135	139	8.72863	94	5.95593	134	7.4472	144
whz_004519	8	0.513223	4	0.222358	4	0.236665	5	0.320046	3	0.198606	14	0.879814	11	0.778636	6	0.397465	5	0.359664	3	0.212687	1	0.0628549	3	0.206508	6	0.41665	3	0.22915	1	0.0745121	3	0.211749	13	1.09054	3	0.265484	14	1.14263	14	1.04388	7	0.60149	9	0.795185	11	0.980638	15	1.17293	8
whz_004522	1	0.065596	0	0	0	0	0	0	0	0	0	0	1	0.0723774	1	0.0677343	1	0.073551	0	0	0	0	3	0.211154	0	0	2	0.156203	0	0	12	0.866048	8	0.686201	13	1.17631	642	53.5763	541	41.2458	574	50.4317	67	6.05287	103	9.38889	108	8.63509	96
whz_004523	17	2.2533	14	1.60796	24	2.93387	5	0.661252	10	1.36781	5	0.649214	4	0.585001	4	0.547472	3	0.445865	8	1.17183	3	0.389596	2	0.284447	8	1.1478	15	2.36726	7	1.07765	25	3.64581	16	2.77316	13	2.37692	16	2.69806	20	3.0811	14	2.48549	20	3.65099	13	2.3945	22	3.55434	28
whz_004526	2262	93.9857	2609	93.9333	2412	92.4282	1897	78.6434	1813	77.736	1858	75.6243	1449	66.4298	1503	64.4851	1345	62.6617	1470	67.4978	1684	68.5542	1449	64.6007	1881	84.5983	1728	85.4862	1743	84.1157	4051	185.189	3366	182.88	3316	190.057	1938	102.443	2211	106.773	1932	107.52	2416	138.253	2410	139.151	2811	142.362	2234
whz_004532	0	0	2	0.18908	2	0.201246	2	0.217718	1	0.112589	0	0	5	0.601914	14	1.57724	1	0.122335	16	1.92913	8	0.855168	12	1.40482	17	2.00767	29	3.76721	13	1.64738	1	0.120039	4	0.570667	1	0.150501	6	0.832819	3	0.380422	1	0.146135	12	1.80314	3	0.454841	6	0.797914	3
whz_004534	15	1.94403	9	1.01072	11	1.31481	10	1.29311	13	1.73864	7	0.888701	3	0.429001	9	1.20444	11	1.59851	1	0.143223	7	0.888857	3	0.417188	15	2.10429	2	0.30862	18	2.70953	9	1.28333	6	1.01682	5	0.893884	8	1.31905	9	1.35569	14	2.43026	2	0.356985	6	1.08059	8	1.26377	10
whz_004535	128	4.40771	156	4.65484	135	4.28741	135	4.63835	153	5.43688	101	3.407	125	4.7494	97	3.44911	109	4.20863	124	4.71876	126	4.25105	123	4.54473	121	4.51017	92	3.77202	131	5.23945	55	2.08377	56	2.52159	45	2.13755	34	1.48951	27	1.08062	28	1.29144	40	1.89702	42	2.0098	50	2.09865	41
whz_004536	264	3.87737	344	4.37793	312	4.22616	365	5.34875	291	4.41044	272	3.91336	258	4.18099	272	4.12509	279	4.59461	227	3.68436	274	3.94282	307	4.83807	228	3.6247	261	4.56412	245	4.17937	128	2.06836	131	2.51587	129	2.61351	74	1.38269	78	1.33148	88	1.73113	91	1.84071	91	1.85727	108	1.93341	92
whz_004548	11	0.270999	17	0.362912	9	0.204492	18	0.44246	7	0.177962	8	0.193069	15	0.407748	7	0.178076	14	0.386736	10	0.272257	15	0.362067	9	0.237913	9	0.240006	9	0.263998	11	0.314759	18	0.4879	18	0.579871	24	0.815618	26	0.814909	48	1.37443	21	0.69296	26	0.882182	19	0.650472	24	0.720696	27
whz_004552	401	16.8249	444	16.1424	452	17.4906	81	3.39094	95	4.11327	62	2.54828	144	6.66649	152	6.58542	138	6.4923	128	5.93501	104	4.27528	92	4.14187	87	3.95123	76	3.79669	88	4.28847	497	22.9429	384	21.068	403	23.3246	213	11.3697	247	12.0451	235	13.2066	189	10.9214	172	10.0285	204	10.4329	186
whz_004553	74	6.70525	90	7.06646	115	9.61034	34	3.07389	71	6.63891	83	7.36729	66	6.59861	78	7.29809	75	7.62	62	6.20837	64	5.6818	89	8.65312	62	6.08105	88	9.49399	43	4.52546	23	2.29295	34	4.02852	20	2.49985	61	7.03191	72	7.58265	65	7.88879	80	9.98349	80	10.0733	82	9.05655	55
whz_004554	245	38.8085	305	41.8637	262	38.2755	129	20.3881	101	16.5096	133	20.6376	193	33.7322	190	31.0775	211	37.4761	220	38.5112	241	37.4025	186	31.6136	135	23.1472	103	19.4259	100	18.3981	167	29.1045	179	37.0764	140	30.5907	495	99.7532	564	103.835	511	108.417	449	97.9528	456	100.375	455	87.8493	370
whz_004555	308	3.27354	366	3.37074	352	3.45039	233	2.47086	236	2.58842	220	2.29053	426	4.99577	430	4.71918	418	4.98143	404	4.74517	397	4.13409	399	4.5503	292	3.35934	297	3.75843	286	3.53056	182	2.12824	173	2.40435	149	2.18451	300	4.05647	316	3.90355	290	4.12837	319	4.66946	283	4.17978	295	3.82168	239
whz_004556	63	4.48572	105	6.47824	107	7.02641	73	5.18609	98	7.20067	93	6.48666	68	5.34227	72	5.29365	81	6.46677	99	7.78986	107	7.46445	88	6.72317	58	4.47016	65	5.51046	80	6.61595	28	2.19347	18	1.6759	40	3.92873	38	3.44219	57	4.71706	44	4.19622	72	7.06046	73	7.22294	67	5.81476	34
whz_004557	103	40.047	73	24.5941	63	22.5908	53	20.5605	71	28.4869	60	22.8523	74	31.7461	138	55.4042	54	23.5417	94	40.389	92	35.0464	110	45.8907	56	23.5681	65	30.0905	71	32.0628	65	27.8054	58	29.4879	62	33.2525	84	41.5501	166	75.0146	71	36.9747	89	47.6575	93	50.2476	100	47.3912	64
whz_004559	23	2.96288	24	2.67901	25	2.9702	6	0.771195	28	3.7222	26	3.28101	21	2.98491	23	3.05947	22	3.17776	23	3.27429	41	5.1748	24	3.3174	14	1.95217	30	4.60141	26	3.89019	18	2.55119	16	2.6952	11	1.9547	26	4.26109	19	2.84476	21	3.62343	28	4.96769	22	3.93831	29	4.55356	17
whz_004560	227	10.8596	261	10.8194	205	9.04481	171	8.16225	190	9.37986	228	10.6849	267	14.0937	287	14.1775	272	14.5904	234	12.371	286	13.4053	284	14.5783	169	8.75141	147	8.37313	131	7.27896	78	4.10549	64	4.0036	45	2.96962	48	2.92139	87	4.8374	56	3.58831	51	3.36021	58	3.85581	67	3.90686	59
whz_004561	62	4.48925	49	3.07436	60	4.00675	23	1.66164	25	1.868	39	2.76627	76	6.07186	49	3.66362	47	3.81585	57	4.561	71	5.0369	79	6.13775	37	2.89993	47	4.05194	50	4.20497	17	1.3543	7	0.662772	17	1.69798	31	2.85565	27	2.27223	35	3.39441	27	2.6925	19	1.91177	32	2.82422	14
whz_004563	14	0.419104	14	0.363161	8	0.220873	1	0.029869	1	0.0308922	3	0.0879756	10	0.330309	2	0.0618238	10	0.335664	6	0.198494	14	0.410624	8	0.256971	3	0.0972118	2	0.0712865	5	0.17385	15	0.494047	5	0.195726	11	0.454242	8	0.30468	6	0.208762	7	0.280676	3	0.123687	6	0.2496	8	0.291911	6
whz_004564	256	11.6311	294	11.5746	269	11.2718	360	16.3196	369	17.3007	388	17.2687	305	15.29	396	18.5784	324	16.5058	460	23.0963	540	24.038	515	25.1066	502	24.6882	411	22.2334	405	21.3721	180	8.99782	152	9.03044	140	8.77425	572	33.0627	552	29.1492	526	32.0097	560	35.0412	599	37.8188	663	36.7165	507
whz_004565	169	4.82503	176	4.35414	193	5.08193	192	5.46941	236	6.95313	211	5.90123	229	7.21397	261	7.69458	249	7.97119	249	7.85626	274	7.66455	288	8.82278	165	5.09919	218	7.41059	185	6.13473	110	3.45533	66	2.464	85	3.34759	224	8.1362	302	10.0213	218	8.3365	202	7.9428	240	9.52191	213	7.4124	202
whz_004566	3	0.11643	3	0.100888	11	0.393726	10	0.38723	5	0.200248	4	0.152072	4	0.171289	9	0.360676	8	0.348132	1	0.0428891	10	0.380247	8	0.333145	0	0	4	0.184836	0	0	7	0.298899	1	0.050749	5	0.267679	14	0.691245	18	0.811935	13	0.675773	5	0.267253	8	0.431453	4	0.189221	9
[truncated: 6,509 more rows]
[truncated: 29 more columns]

## Sheet: S7_DAMs
Table S7. Detailed information on differentially accumulated metabolites (DAMs).
[truncated: 554 more rows]

## Sheet: S8_Transcriptome_QC
	Table S8. Quality-control statistics for transcriptome sequencing.
[truncated: 32 more rows]

## Sheet: S9_Metabolome_QC
	Table S9. Quality-control statistics for metabolome sequencing.
[truncated: 7 more rows]

[truncated: 5 more sheets: S10_DEGs_KEGG, S11_DAMs_KEGG, S12_WGCNA, S13_Candidate_Genes, S14_Subcellular localization]
